# Supplementary material for: Genetic mapping of anthocyanin accumulation-related genes in pepper fruits using a combination of SLAF-seq and BSA
Source: PLoS One. 2018 Sep 27;13(9):e0204690. doi: 10.1371/journal.pone.0204690 (PMC6160195; doi:10.1371/journal.pone.0204690)
Supplement: S3 Table — (XLSX) [file pone.0204690.s011.xlsx]

## Sheet: Sheet1
S3 Table. The properties of all SNPs identified between high- and low-anthocyanin lines and pools.
ChrID	Pos	Ref	Alt	Z5	Depth	AlleDp	Z6	Depth	AlleDp	L-pool	Depth	AlleDp	H-pool	Depth	AlleDp
chr01	30772	A	G	N	.	.	N	.	.	G	4	0,4	N	.	.
chr01	32929	G	A	N	.	.	R	13	8,5	N	.	.	N	.	.
chr01	32947	T	G	N	.	.	K	13	1,12	N	.	.	N	.	.
chr01	32978	G	A	N	.	.	R	13	8,5	N	.	.	N	.	.
chr01	38194	G	A	N	.	.	N	.	.	R	8	1,7	R	3	1,2
chr01	38210	A	G	N	.	.	N	.	.	R	8	1,7	R	3	1,2
chr01	38251	G	A	N	.	.	N	.	.	R	8	1,7	R	3	1,2
chr01	53027	G	T	T	2	0,2	N	.	.	N	.	.	N	.	.
chr01	53073	T	C	C	2	0,2	N	.	.	N	.	.	N	.	.
chr01	53328	A	G	G	2	0,2	N	.	.	N	.	.	N	.	.
chr01	59001	C	A	N	.	.	A	2	0,2	N	.	.	N	.	.
chr01	59016	G	T	N	.	.	T	2	0,2	N	.	.	N	.	.
chr01	59055	C	T	N	.	.	T	2	0,2	N	.	.	N	.	.
chr01	59073	C	T	N	.	.	T	2	0,2	N	.	.	N	.	.
chr01	59307	T	C	N	.	.	C	2	0,2	N	.	.	N	.	.
chr01	59345	C	T	N	.	.	T	2	0,2	N	.	.	N	.	.
chr01	61107	C	A	N	.	.	A	3	0,3	N	.	.	N	.	.
chr01	61375	C	A	N	.	.	A	3	0,3	N	.	.	N	.	.
chr01	63052	G	A	N	.	.	A	3	0,3	A	6	0,6	N	.	.
chr01	63088	C	G	N	.	.	S	3	1,2	S	6	2,4	N	.	.
chr01	63099	C	A	N	.	.	M	3	2,1	M	6	4,2	N	.	.
chr01	63104	G	A	N	.	.	A	3	0,3	A	6	0,6	N	.	.
chr01	63118	C	G	N	.	.	S	3	1,2	S	6	2,4	N	.	.
chr01	63128	A	G	N	.	.	R	3	2,1	R	6	4,2	N	.	.
chr01	63129	A	T	N	.	.	W	3	1,2	W	6	2,4	A	1	1,0
chr01	63372	T	G	N	.	.	K	3	1,2	K	6	2,4	T	1	1,0
chr01	63379	C	A	N	.	.	M	3	2,1	M	6	4,2	A	1	0,1
chr01	63388	A	T	N	.	.	W	3	2,1	W	6	4,2	T	1	0,1
chr01	63404	C	T	N	.	.	Y	3	2,1	Y	6	4,2	T	1	0,1
chr01	63493	G	T	G	77	76,0	K	193	124,69	G	214	208,5	G	211	191,20
chr01	63844	G	T	K	78	38,36	G	196	124,70	K	217	132,82	K	212	136,75
chr01	72447	T	C	C	178	0,178	C	190	0,190	C	250	0,250	C	250	0,250
chr01	72664	G	A	A	178	10166	N	.	.	A	250	5223	A	250	7211
chr01	72707	T	C	C	177	7170	N	.	.	C	247	0,246	C	248	1247
chr01	72712	C	T	T	170	4166	N	.	.	T	244	0,244	T	248	0,248
chr01	74506	T	C	C	7	0,7	T	2	2,0	Y	23	3,20	Y	8	4,4
chr01	83281	C	T	N	.	.	N	.	.	T	2	0,2	N	.	.
chr01	83544	C	T	N	.	.	N	.	.	T	2	0,2	N	.	.
chr01	83554	A	T	N	.	.	N	.	.	T	2	0,2	N	.	.
chr01	83667	G	A	N	.	.	A	6	1,5	R	34	27,7	R	19	12,7
chr01	83947	C	T	T	7	3,3	T	6	1,5	Y	31	25,5	Y	19	12,7
chr01	83983	A	T	T	7	0,7	T	6	0,6	T	31	0,30	T	18	0,18
chr01	92186	T	C	C	51	0,51	C	33	0,33	C	86	0,86	C	14	0,14
chr01	92209	T	A	A	51	0,51	A	33	0,33	A	86	0,86	A	14	0,14
chr01	92231	G	A	A	51	0,51	A	33	0,33	A	86	0,86	A	14	0,14
chr01	92241	G	T	T	51	0,51	T	33	0,33	T	86	0,86	T	14	0,14
chr01	92242	G	A	A	51	0,51	A	33	0,33	A	86	0,86	A	14	0,14
chr01	92463	T	G	G	55	0,55	G	32	0,32	G	92	0,92	G	16	0,16
chr01	92523	C	T	T	55	0,55	T	33	0,33	T	92	0,92	T	16	0,16
chr01	100774	T	C	C	101	21,80	C	75	32,43	C	200	75124	C	196	81115
chr01	100779	T	C	C	101	11,90	C	75	24,51	C	201	60141	C	196	56139
chr01	100788	C	G	G	101	21,80	G	75	32,43	G	201	76125	G	196	81115
chr01	110025	C	A	C	35	35,0	M	126	86,40	M	97	60,37	M	63	49,14
chr01	110305	C	A	C	36	36,0	M	126	85,41	M	98	61,37	M	63	49,14
chr01	110314	A	T	A	36	36,0	W	126	86,40	W	98	61,37	W	63	49,14
chr01	110330	C	T	C	36	36,0	Y	126	86,40	Y	98	61,37	Y	63	49,14
chr01	154446	G	A	G	41	41,0	A	31	0,31	R	54	38,16	R	50	24,26
chr01	155304	G	A	N	.	.	N	.	.	A	2	0,2	N	.	.
chr01	168843	A	G	N	.	.	N	.	.	G	182	0,182	G	97	0,97
chr01	168856	C	T	N	.	.	N	.	.	T	184	0,184	T	97	0,97
chr01	168857	G	T	N	.	.	N	.	.	T	184	0,183	T	97	0,97
chr01	168870	T	C	N	.	.	N	.	.	C	184	0,184	C	98	0,98
chr01	168874	G	A	N	.	.	N	.	.	A	184	0,184	A	98	0,98
chr01	168875	G	A	N	.	.	N	.	.	A	184	0,184	A	98	0,97
chr01	168889	G	A	N	.	.	N	.	.	A	184	0,184	A	98	0,97
chr01	168920	C	T	N	.	.	N	.	.	T	183	0,182	T	97	0,97
chr01	169121	T	G	N	.	.	N	.	.	G	184	0,184	G	99	0,99
chr01	169124	T	A	N	.	.	N	.	.	A	184	0,184	A	99	0,99
chr01	169127	G	A	N	.	.	N	.	.	A	184	0,184	A	99	0,99
chr01	173654	G	T	N	.	.	N	.	.	T	2	0,2	T	1	0,1
chr01	173664	T	A	N	.	.	N	.	.	A	2	0,2	A	1	0,1
chr01	173680	T	A	N	.	.	N	.	.	A	2	0,2	A	1	0,1
chr01	173683	T	C	N	.	.	N	.	.	C	2	0,2	C	1	0,1
chr01	173685	C	T	N	.	.	N	.	.	T	2	0,2	T	1	0,1
chr01	173688	T	C	N	.	.	N	.	.	C	2	0,2	C	1	0,1
chr01	173690	G	A	N	.	.	N	.	.	A	2	0,2	A	1	0,1
chr01	173698	T	C	N	.	.	N	.	.	C	2	0,2	C	1	0,1
chr01	178081	C	T	C	23	23,0	T	23	0,23	Y	91	69,22	Y	35	11,24
chr01	178384	C	T	C	22	22,0	T	23	0,23	Y	98	75,23	Y	34	11,23
chr01	188315	C	T	C	185	185,0	T	168	4164	Y	250	161,89	Y	250	90160
chr01	188704	T	A	N	.	.	N	.	.	A	44	0,44	T	36	2,34
chr01	188767	T	A	N	.	.	N	.	.	A	44	0,44	T	36	2,34
chr01	188781	G	A	N	.	.	N	.	.	A	44	0,44	G	36	2,34
chr01	189066	C	T	N	.	.	N	.	.	T	43	0,43	C	36	2,34
chr01	189637	T	G	T	6	6,0	G	9	0,9	K	33	24,9	K	18	12,6
chr01	189645	T	G	T	6	6,0	G	9	0,9	K	33	24,9	K	19	12,6
chr01	200006	G	A	G	5	5,0	A	17	0,17	R	25	17,8	R	22	11,11
chr01	200657	C	T	C	2	2,0	T	2	0,2	T	6	0,6	C	4	4,0
chr01	200659	G	T	G	2	2,0	T	2	0,2	T	6	0,6	G	4	4,0
chr01	202116	G	A	N	.	.	A	3	0,3	N	.	.	N	.	.
chr01	202119	A	G	N	.	.	G	3	0,3	N	.	.	N	.	.
chr01	202157	G	C	N	.	.	C	3	0,3	N	.	.	N	.	.
chr01	210008	C	T	C	4	4,0	T	1	0,1	C	1	1,0	T	3	0,3
chr01	210199	C	T	C	36	35,0	T	39	0,39	Y	87	55,32	Y	74	37,37
chr01	231850	G	A	N	.	.	N	.	.	A	2	0,2	N	.	.
chr01	232051	A	T	N	.	.	N	.	.	T	2	0,2	N	.	.
chr01	235557	A	G	G	15	0,15	A	19	19,0	R	21	13,8	R	16	12,4
chr01	245118	T	C	N	.	.	N	.	.	N	.	.	C	3	0,3
chr01	251935	G	A	A	44	0,44	A	61	0,61	A	79	1,78	A	60	0,60
chr01	254646	A	C	N	.	.	N	.	.	C	2	0,2	C	2	0,2
chr01	255315	C	G	G	46	0,46	G	45	0,45	G	64	0,64	G	57	0,57
chr01	269674	C	T	T	21	0,21	T	29	1,28	T	27	0,27	T	42	0,42
chr01	277891	T	C	C	32	0,32	C	40	0,40	C	79	0,79	C	54	0,54
chr01	277975	C	T	T	30	0,30	T	39	0,39	T	77	0,77	T	52	0,52
chr01	278255	A	C	C	33	0,33	C	41	0,41	C	79	0,79	C	55	0,55
chr01	278256	C	T	T	33	0,33	C	41	41,0	Y	79	28,51	Y	55	30,25
chr01	279850	A	G	N	.	.	N	.	.	G	4	0,4	N	.	.
chr01	285497	G	A	A	4	0,4	A	6	0,6	A	11	0,11	A	8	0,8
chr01	285527	T	G	G	4	0,4	G	6	0,6	G	11	0,11	G	8	0,8
chr01	285807	A	G	G	4	0,4	G	6	0,6	G	11	0,11	G	8	0,8
chr01	285838	G	A	A	4	0,4	A	6	0,6	A	11	0,11	A	8	0,8
chr01	285839	A	G	G	4	0,4	G	6	0,6	G	11	0,11	G	8	0,8
chr01	285848	G	A	A	4	0,4	A	6	0,6	A	11	0,11	A	8	0,8
chr01	285864	C	T	T	4	0,4	T	6	0,6	T	11	0,11	T	8	0,8
chr01	285886	A	G	G	4	0,4	G	6	0,6	G	11	0,11	G	8	0,8
chr01	300295	C	A	A	13	1,12	N	.	.	A	17	1,16	A	4	0,4
chr01	300297	A	G	G	13	0,13	N	.	.	G	17	0,17	G	4	0,4
chr01	300347	T	A	A	13	0,13	N	.	.	A	17	0,17	A	4	0,4
chr01	300760	A	G	N	.	.	G	9	0,9	G	23	0,23	N	.	.
chr01	300798	T	C	N	.	.	C	11	0,11	C	23	0,23	N	.	.
chr01	300832	G	A	N	.	.	A	10	0,10	A	23	0,22	N	.	.
chr01	301139	C	G	N	.	.	G	3	0,3	N	.	.	N	.	.
chr01	304454	G	T	N	.	.	T	3	0,3	T	5	0,5	T	2	0,2
chr01	304478	T	C	N	.	.	C	3	0,3	C	6	0,6	C	2	0,2
chr01	304485	G	A	N	.	.	A	3	0,3	A	6	0,6	A	2	0,2
chr01	304501	G	T	N	.	.	T	3	0,3	T	6	0,6	T	2	0,2
chr01	304505	C	G	N	.	.	G	3	0,3	G	6	0,6	G	2	0,2
chr01	304522	G	A	N	.	.	N	.	.	A	5	0,5	A	2	0,2
chr01	304525	A	C	N	.	.	C	1	0,1	C	5	0,5	C	2	0,2
chr01	304723	C	T	N	.	.	T	3	0,3	T	7	0,7	T	2	0,2
chr01	304767	A	G	N	.	.	G	3	0,3	G	7	0,7	G	2	0,2
chr01	304770	G	A	N	.	.	A	3	0,3	A	7	0,7	A	2	0,2
chr01	304799	G	T	N	.	.	T	3	0,3	T	7	0,7	T	2	0,2
chr01	321873	A	C	N	.	.	N	.	.	C	7	0,7	N	.	.
chr01	321921	T	C	N	.	.	N	.	.	C	5	0,5	N	.	.
chr01	335236	T	C	C	8	0,8	T	9	9,0	Y	17	2,15	Y	20	11,9
chr01	335246	T	C	C	8	0,8	C	9	0,9	C	17	0,17	C	20	0,20
chr01	355598	A	C	N	.	.	C	7	0,7	C	52	0,52	C	11	0,11
chr01	355611	T	C	N	.	.	C	7	0,7	C	52	0,52	C	11	0,11
chr01	355660	G	A	N	.	.	A	7	0,7	A	52	0,52	A	11	0,11
chr01	355662	G	A	N	.	.	A	7	0,7	A	52	0,52	A	11	0,11
chr01	359040	C	T	T	2	0,2	N	.	.	T	1	0,1	N	.	.
chr01	370580	T	G	N	.	.	G	3	0,3	G	5	0,5	G	4	0,4
chr01	371104	C	T	T	3	0,3	C	1	1,0	Y	4	2,2	N	.	.
chr01	378005	A	G	G	11	0,11	A	31	31,0	R	66	32,34	R	28	25,3
chr01	385926	C	T	N	.	.	N	.	.	N	.	.	T	2	0,2
chr01	400561	T	C	C	1	0,1	C	7	0,7	N	.	.	N	.	.
chr01	406807	G	T	T	18	0,18	N	.	.	T	12	0,12	G	1	1,0
chr01	409761	G	A	A	82	7,75	N	.	.	A	108	25,83	A	65	23,42
chr01	409798	T	C	C	82	7,74	N	.	.	C	108	25,83	C	65	22,42
chr01	412801	C	T	T	2	0,2	N	.	.	N	.	.	N	.	.
chr01	414481	C	A	C	21	21,0	A	18	0,18	M	24	16,8	M	15	6,9
chr01	414855	A	C	C	21	0,21	A	17	17,0	M	24	8,16	M	15	9,6
chr01	415875	A	C	N	.	.	N	.	.	C	2	0,2	N	.	.
chr01	425793	T	C	C	9	0,9	T	7	7,0	Y	18	6,12	Y	7	1,6
chr01	426096	G	A	A	9	0,9	G	8	8,0	R	18	6,12	R	7	1,6
chr01	431361	T	C	C	2	0,2	N	.	.	N	.	.	N	.	.
chr01	433517	A	G	N	.	.	G	2	0,2	G	7	0,7	G	9	0,9
chr01	439340	A	G	G	67	0,67	A	86	86,0	R	116	30,86	R	122	59,61
chr01	439672	C	A	A	67	0,67	C	88	88,0	M	117	30,87	M	124	59,65
chr01	444836	T	C	C	1	0,1	N	.	.	C	1	0,1	N	.	.
chr01	444847	G	A	A	1	0,1	N	.	.	A	1	0,1	N	.	.
chr01	471210	A	T	N	.	.	N	.	.	T	3	0,3	N	.	.
chr01	471529	A	C	N	.	.	N	.	.	C	3	0,3	N	.	.
chr01	471537	C	A	N	.	.	N	.	.	A	3	0,3	N	.	.
chr01	471558	C	T	N	.	.	N	.	.	T	3	0,3	N	.	.
chr01	479128	A	G	N	.	.	N	.	.	G	2	0,2	N	.	.
chr01	479352	C	T	N	.	.	N	.	.	T	2	0,2	N	.	.
chr01	479356	T	A	N	.	.	N	.	.	A	2	0,2	N	.	.
chr01	479379	G	A	N	.	.	N	.	.	A	2	0,2	N	.	.
chr01	479382	C	T	N	.	.	N	.	.	T	2	0,2	N	.	.
chr01	479384	T	G	N	.	.	N	.	.	G	2	0,2	N	.	.
chr01	479388	C	T	N	.	.	N	.	.	T	2	0,2	N	.	.
chr01	479398	T	C	N	.	.	N	.	.	C	2	0,2	N	.	.
chr01	479400	A	G	N	.	.	N	.	.	G	2	0,2	N	.	.
chr01	479413	T	C	N	.	.	N	.	.	C	2	0,2	N	.	.
chr01	479415	A	T	N	.	.	N	.	.	T	2	0,2	N	.	.
chr01	479418	C	T	N	.	.	N	.	.	T	2	0,2	N	.	.
chr01	479420	G	T	N	.	.	N	.	.	T	2	0,2	N	.	.
chr01	479424	C	A	N	.	.	N	.	.	A	2	0,2	N	.	.
chr01	482395	T	G	G	102	0,102	T	55	52,3	K	160	78,82	K	91	65,26
chr01	482640	C	A	A	102	0,102	C	55	52,3	M	159	78,81	M	91	64,26
chr01	482711	T	C	C	102	0,102	T	55	52,3	Y	160	78,82	Y	91	65,26
chr01	491283	A	C	C	54	0,54	A	10	10,0	M	86	35,51	M	37	25,11
chr01	492188	A	C	C	47	0,47	A	42	40,2	M	72	34,38	M	72	36,36
chr01	507257	T	C	N	.	.	N	.	.	C	6	0,6	N	.	.
chr01	509866	G	A	A	4	0,4	N	.	.	N	.	.	N	.	.
chr01	510219	T	A	A	4	0,4	N	.	.	N	.	.	N	.	.
chr01	526213	G	A	A	35	0,35	G	57	57,0	R	43	20,23	R	44	15,29
chr01	526496	T	C	C	34	0,34	T	56	56,0	Y	43	19,24	Y	44	15,29
chr01	531755	T	G	G	1	0,1	N	.	.	T	3	3,0	G	4	1,3
chr01	534331	A	G	G	6	0,6	N	.	.	N	.	.	A	1	1,0
chr01	539578	A	G	N	.	.	N	.	.	G	1	0,1	G	1	0,1
chr01	560848	T	C	T	1	1,0	C	1	0,1	T	2	2,0	Y	2	1,1
chr01	561018	G	C	C	1	0,1	G	1	1,0	C	2	0,2	G	2	1,1
chr01	562409	A	C	A	17	17,0	C	15	0,15	M	32	21,11	M	24	12,12
chr01	567027	C	T	T	10	0,10	T	8	0,8	T	35	0,35	T	16	0,16
chr01	567076	A	G	G	10	0,10	G	8	0,8	G	36	0,36	G	16	0,16
chr01	578371	C	A	A	59	0,59	A	33	0,33	A	55	0,55	A	49	0,48
chr01	582334	A	T	N	.	.	N	.	.	T	2	0,2	T	1	0,1
chr01	589228	A	T	T	2	0,2	N	.	.	N	.	.	N	.	.
chr01	599358	G	A	N	.	.	N	.	.	N	.	.	A	4	0,4
chr01	599389	A	G	N	.	.	N	.	.	N	.	.	G	4	0,4
chr01	599415	C	T	N	.	.	N	.	.	N	.	.	T	4	0,4
chr01	608739	A	T	N	.	.	A	4	2,2	W	19	8,11	N	.	.
chr01	608749	C	G	N	.	.	G	4	0,4	G	20	5,15	G	2	1,1
chr01	608756	C	A	N	.	.	A	4	0,4	A	21	7,14	M	3	2,1
chr01	608764	G	A	N	.	.	A	4	3,1	R	22	14,8	A	3	2,1
chr01	608770	T	A	N	.	.	A	4	0,4	W	24	7,16	T	3	1,2
chr01	608778	C	A	N	.	.	N	.	.	A	24	13,10	C	3	3,0
chr01	608790	A	G	N	.	.	G	5	0,5	R	34	12,22	G	4	2,2
chr01	608797	T	G	G	5	1,4	G	5	0,5	K	39	11,28	G	6	1,5
chr01	618879	T	C	C	5	0,5	C	3	0,3	C	15	0,15	C	10	0,10
chr01	621905	T	C	N	.	.	N	.	.	C	1	0,1	C	1	0,1
chr01	621906	G	A	N	.	.	N	.	.	A	1	0,1	A	1	0,1
chr01	621913	T	G	N	.	.	N	.	.	G	1	0,1	G	1	0,1
chr01	621940	C	T	N	.	.	N	.	.	T	1	0,1	T	1	0,1
chr01	626019	A	G	N	.	.	G	4	0,4	N	.	.	N	.	.
chr01	626037	G	A	N	.	.	A	4	0,4	N	.	.	N	.	.
chr01	626068	A	G	N	.	.	G	4	0,4	N	.	.	N	.	.
chr01	626275	C	T	N	.	.	T	4	0,4	N	.	.	N	.	.
chr01	626293	C	T	N	.	.	T	4	0,4	N	.	.	N	.	.
chr01	628651	A	C	N	.	.	C	55	0,55	C	10	0,10	C	27	0,27
chr01	628693	C	T	N	.	.	T	55	0,55	T	10	0,10	T	27	0,27
chr01	628711	C	G	N	.	.	G	55	0,55	G	10	0,10	G	27	0,26
chr01	647289	C	T	C	61	61,0	T	77	0,77	Y	196	151,45	Y	103	45,58
chr01	648603	A	G	A	37	37,0	G	32	0,32	R	68	44,24	R	25	9,16
chr01	648608	A	T	A	37	37,0	T	32	0,32	W	68	44,24	W	25	9,16
chr01	653687	G	A	G	16	16,0	A	7	0,7	R	17	6,11	R	5	3,2
chr01	657726	G	A	G	58	58,0	A	79	0,79	R	233	174,59	R	155	71,84
chr01	711650	A	G	A	5	5,0	G	3	0,3	A	6	6,0	R	18	7,11
chr01	717385	G	A	N	.	.	N	.	.	N	.	.	A	3	0,3
chr01	717393	T	A	N	.	.	N	.	.	N	.	.	A	3	0,3
chr01	717454	G	A	N	.	.	N	.	.	N	.	.	A	3	0,3
chr01	717681	C	T	N	.	.	N	.	.	N	.	.	T	2	0,2
chr01	717715	G	A	N	.	.	N	.	.	N	.	.	A	2	0,2
chr01	724032	C	T	C	38	38,0	T	18	0,18	Y	53	23,30	Y	22	8,14
chr01	724059	C	G	C	38	38,0	G	18	0,18	S	53	23,30	S	22	8,14
chr01	726294	C	T	C	39	39,0	T	30	0,30	Y	160	101,59	Y	71	33,38
chr01	748700	G	A	G	5	5,0	G	1	1,0	G	5	5,0	R	3	1,2
chr01	771521	C	T	C	24	24,0	C	22	22,0	Y	88	79,9	C	64	63,0
chr01	813858	A	G	G	35	0,35	A	79	79,0	R	153	64,89	R	88	47,41
chr01	946100	T	C	N	.	.	C	5	0,5	C	4	0,4	N	.	.
chr01	946131	C	T	N	.	.	T	5	0,5	T	4	0,4	N	.	.
chr01	946375	G	A	N	.	.	A	5	0,5	A	4	0,4	N	.	.
chr01	946409	T	C	N	.	.	C	5	0,5	C	4	0,4	N	.	.
chr01	946421	G	A	N	.	.	A	5	0,5	A	4	0,4	N	.	.
chr01	946436	G	A	N	.	.	A	5	0,5	A	4	0,4	N	.	.
chr01	946444	C	G	N	.	.	G	5	0,5	G	4	0,4	N	.	.
chr01	946445	G	A	N	.	.	A	5	0,5	A	4	0,4	N	.	.
chr01	946457	G	A	N	.	.	A	5	0,5	A	4	0,4	N	.	.
chr01	952353	A	G	N	.	.	N	.	.	N	.	.	G	2	0,2
chr01	1007089	G	A	N	.	.	N	.	.	A	2	0,2	N	.	.
chr01	1105379	A	G	A	29	29,0	G	35	0,35	R	59	23,36	G	40	1,39
chr01	1105713	A	T	N	.	.	N	.	.	T	42	0,42	N	.	.
chr01	1113947	A	T	A	64	64,0	T	45	0,45	W	76	59,17	W	71	33,38
chr01	1115790	A	T	N	.	.	N	.	.	N	.	.	T	2	0,2
chr01	1117561	G	A	N	.	.	A	5	0,5	A	14	0,14	N	.	.
chr01	1118415	A	G	A	7	7,0	G	1	0,1	R	18	15,3	R	12	6,6
chr01	1118441	G	A	G	7	7,0	A	1	0,1	R	18	15,3	R	12	6,6
chr01	1118687	G	A	G	7	7,0	A	1	0,1	R	18	15,3	R	12	6,6
chr01	1118689	A	T	A	7	7,0	T	1	0,1	W	18	15,3	W	12	6,6
chr01	1118722	A	G	A	7	7,0	G	1	0,1	R	18	15,3	R	12	6,6
chr01	1130530	A	T	A	95	95,0	W	135	89,46	W	240	214,25	W	207	178,27
chr01	1130556	G	A	G	95	95,0	R	135	89,46	R	240	216,24	R	207	180,27
chr01	1130558	G	A	R	95	67,28	R	135	94,41	R	240	171,69	R	207	175,32
chr01	1130603	A	G	R	95	45,50	R	135	41,94	R	240	106134	R	207	72135
chr01	1130622	A	G	R	95	37,58	R	135	72,63	R	240	92148	R	207	116,91
chr01	1151431	C	T	N	.	.	C	1	1,0	T	2	0,2	N	.	.
chr01	1151442	T	G	N	.	.	G	1	0,1	G	2	0,2	N	.	.
chr01	1152094	A	T	A	23	23,0	T	9	0,9	W	36	28,7	W	4	1,3
chr01	1152393	C	T	C	23	23,0	T	9	0,9	Y	36	29,7	T	4	1,3
chr01	1156157	G	A	A	14	0,14	A	10	0,10	A	17	0,17	A	19	0,19
chr01	1156163	T	G	G	14	0,14	G	10	0,10	G	17	0,17	G	19	0,19
chr01	1156168	T	A	A	14	0,14	A	10	0,10	A	17	0,17	A	19	0,19
chr01	1158500	A	G	N	.	.	G	6	0,6	A	1	1,0	G	2	0,2
chr01	1159278	A	G	N	.	.	G	2	0,2	G	1	0,1	A	2	2,0
chr01	1159551	A	T	N	.	.	A	2	2,0	A	1	1,0	T	2	0,2
chr01	1159582	T	C	N	.	.	C	2	0,2	C	1	0,1	T	2	2,0
chr01	1163711	G	A	G	51	51,0	A	34	0,34	R	89	66,23	R	60	48,12
chr01	1164026	G	A	R	51	36,15	G	34	34,0	R	88	62,26	R	61	43,18
chr01	1164653	G	A	N	.	.	N	.	.	N	.	.	A	7	0,7
chr01	1164669	G	A	N	.	.	N	.	.	N	.	.	A	7	0,7
chr01	1181224	A	G	G	8	0,8	G	2	0,2	R	15	6,9	R	13	3,10
chr01	1188773	C	T	T	10	1,9	T	33	0,33	T	21	0,21	T	38	1,37
chr01	1192410	A	G	G	13	1,12	N	.	.	G	23	0,23	G	18	0,18
chr01	1199939	C	T	N	.	.	T	3	0,3	N	.	.	N	.	.
chr01	1199940	C	T	N	.	.	T	3	0,3	N	.	.	N	.	.
chr01	1200214	T	G	N	.	.	G	3	0,3	N	.	.	N	.	.
chr01	1206234	T	C	N	.	.	C	29	0,29	C	26	0,26	C	27	0,27
chr01	1206259	T	C	N	.	.	C	29	0,29	C	26	0,26	C	27	0,27
chr01	1209527	A	G	N	.	.	G	2	0,2	N	.	.	N	.	.
chr01	1209554	C	T	N	.	.	T	2	0,2	N	.	.	N	.	.
chr01	1209559	G	C	N	.	.	C	2	0,2	N	.	.	N	.	.
chr01	1209902	C	A	N	.	.	A	2	0,2	N	.	.	N	.	.
chr01	1223628	C	T	T	6	0,6	N	.	.	T	1	0,1	T	2	0,2
chr01	1223685	C	T	T	6	0,6	N	.	.	N	.	.	T	2	0,2
chr01	1223702	C	T	T	6	0,6	N	.	.	T	1	0,1	T	2	0,2
chr01	1223703	G	A	A	6	0,6	N	.	.	A	1	0,1	A	2	0,2
chr01	1223959	A	C	C	2	0,2	N	.	.	N	.	.	C	1	0,1
chr01	1223965	C	A	A	2	0,2	N	.	.	N	.	.	A	1	0,1
chr01	1223968	T	C	C	2	0,2	N	.	.	C	1	0,1	C	1	0,1
chr01	1223972	T	C	C	2	0,2	N	.	.	N	.	.	C	1	0,1
chr01	1223980	G	A	A	2	0,2	N	.	.	N	.	.	A	1	0,1
chr01	1223983	C	A	A	2	0,2	N	.	.	A	1	0,1	A	1	0,1
chr01	1223995	A	G	G	5	0,5	N	.	.	N	.	.	G	2	0,2
chr01	1223996	C	A	A	5	0,5	N	.	.	N	.	.	A	2	0,2
chr01	1248287	G	A	R	47	38,9	A	59	0,59	R	76	49,27	R	34	17,17
chr01	1250273	G	A	N	.	.	A	4	0,4	N	.	.	N	.	.
chr01	1254793	C	T	N	.	.	N	.	.	N	.	.	T	4	0,4
chr01	1254802	G	A	N	.	.	N	.	.	N	.	.	A	4	0,4
chr01	1254851	G	A	N	.	.	N	.	.	N	.	.	A	4	0,4
chr01	1254867	A	G	N	.	.	N	.	.	N	.	.	G	4	0,4
chr01	1255094	A	T	N	.	.	N	.	.	N	.	.	T	4	0,4
chr01	1263336	A	T	N	.	.	T	1	0,1	W	3	2,1	N	.	.
chr01	1264021	T	C	N	.	.	N	.	.	C	1	0,1	C	1	0,1
chr01	1265303	G	A	N	.	.	A	1	0,1	N	.	.	R	4	1,3
chr01	1265555	T	C	N	.	.	C	1	0,1	N	.	.	C	1	0,1
chr01	1265558	C	T	N	.	.	T	1	0,1	N	.	.	T	1	0,1
chr01	1265604	G	T	N	.	.	T	1	0,1	N	.	.	T	3	0,3
chr01	1265644	A	C	N	.	.	N	.	.	N	.	.	C	2	0,2
chr01	1271458	C	A	C	80	80,0	A	74	1,73	M	116	71,45	M	57	26,31
chr01	1271488	G	A	G	79	79,0	A	72	1,70	R	113	71,42	R	55	26,29
chr01	1277286	T	C	T	25	25,0	C	66	0,66	Y	62	30,32	Y	89	41,48
chr01	1277341	G	T	G	25	25,0	T	66	0,66	K	62	30,32	K	89	41,48
chr01	1277357	C	T	C	25	25,0	T	66	0,65	Y	62	30,32	Y	89	41,48
chr01	1283866	T	C	N	.	.	N	.	.	C	5	0,5	N	.	.
chr01	1284124	A	G	N	.	.	N	.	.	G	5	0,5	N	.	.
chr01	1298348	C	T	T	19	0,19	C	7	7,0	Y	34	4,30	Y	40	17,23
chr01	1306754	G	T	T	97	0,97	G	72	72,0	K	145	64,80	K	92	46,46
chr01	1306815	A	G	G	96	0,96	A	72	70,1	R	144	64,80	R	92	46,46
chr01	1313098	T	C	C	2	0,2	C	4	0,4	C	7	0,7	C	3	0,3
chr01	1313129	A	G	G	2	0,2	G	4	0,4	G	7	0,7	G	3	0,3
chr01	1313407	C	T	T	2	0,2	T	4	0,4	T	7	0,7	T	3	0,3
chr01	1329566	A	G	G	26	0,25	A	9	9,0	R	32	21,11	R	15	9,6
chr01	1329809	G	A	A	26	0,26	G	9	9,0	R	33	21,12	R	15	9,6
chr01	1329817	T	C	C	26	0,26	T	9	9,0	Y	33	21,12	Y	15	9,6
chr01	1335936	C	T	T	75	0,75	C	52	51,1	Y	207	65142	Y	115	68,46
chr01	1336945	A	T	A	7	7,0	W	15	12,3	A	15	15,0	A	12	12,0
chr01	1350624	A	C	C	1	0,1	N	.	.	A	1	1,0	C	1	0,1
chr01	1350687	T	C	C	1	0,1	N	.	.	T	1	1,0	C	1	0,1
chr01	1350819	C	T	T	1	0,1	N	.	.	C	1	1,0	T	1	0,1
chr01	1350837	G	C	C	1	0,1	N	.	.	G	1	1,0	C	1	0,1
chr01	1356825	T	C	N	.	.	T	6	6,0	Y	5	1,4	Y	6	4,2
chr01	1356831	A	G	N	.	.	A	6	6,0	R	5	1,4	R	6	4,2
chr01	1382950	T	C	C	37	0,37	T	6	6,0	Y	39	15,24	Y	16	7,9
chr01	1386177	T	C	T	35	35,0	C	17	0,17	Y	33	18,15	Y	27	6,21
chr01	1386213	A	G	A	35	35,0	G	17	0,17	R	33	18,15	R	27	6,21
chr01	1406259	C	G	C	7	7,0	G	11	0,11	S	27	20,7	S	10	4,6
chr01	1418301	T	G	G	15	0,15	G	5	0,5	G	29	0,29	G	16	0,16
chr01	1418333	C	T	C	15	15,0	T	5	0,5	Y	29	18,11	Y	16	7,9
chr01	1431806	C	T	N	.	.	N	.	.	N	.	.	T	3	0,3
chr01	1434260	A	G	N	.	.	N	.	.	G	5	0,5	N	.	.
chr01	1438588	G	C	N	.	.	N	.	.	N	.	.	C	3	0,3
chr01	1453707	C	T	C	2	2,0	T	2	0,2	T	3	0,3	Y	5	4,1
chr01	1453921	C	T	C	6	6,0	T	2	0,2	C	8	8,0	Y	5	2,3
chr01	1453924	T	C	T	6	6,0	C	2	0,2	T	8	8,0	Y	5	2,3
chr01	1458424	G	T	G	111	111,0	T	56	1,55	K	214	131,83	K	170	69101
chr01	1458688	G	A	G	112	112,0	A	55	1,54	R	213	130,82	R	172	69102
chr01	1458740	T	A	T	112	112,0	A	55	1,54	W	214	131,83	W	172	70102
chr01	1489903	T	G	T	23	22,0	G	15	0,15	K	76	43,33	K	62	23,39
chr01	1490162	T	C	T	23	23,0	C	15	0,15	Y	76	41,34	Y	62	23,39
chr01	1490169	G	A	G	23	23,0	A	15	0,15	R	76	43,33	R	62	23,39
chr01	1493385	T	A	N	.	.	N	.	.	A	1	0,1	A	3	0,3
chr01	1497494	G	T	G	2	2,0	N	.	.	T	6	0,6	N	.	.
chr01	1511817	C	T	N	.	.	N	.	.	T	9	1,8	N	.	.
chr01	1512724	A	G	N	.	.	G	4	0,4	G	5	0,5	G	6	0,6
chr01	1520761	G	A	G	2	2,0	A	2	0,2	N	.	.	N	.	.
chr01	1520832	G	A	G	2	2,0	A	2	0,2	N	.	.	N	.	.
chr01	1521921	A	C	C	4	0,4	C	2	0,2	C	7	0,7	C	3	0,3
chr01	1541001	T	C	T	21	21,0	C	31	0,31	Y	39	25,14	Y	39	12,27
chr01	1544927	A	T	A	10	10,0	T	4	0,4	W	6	1,5	W	3	1,2
chr01	1545194	C	T	C	9	9,0	T	4	0,4	Y	6	1,5	Y	3	1,2
chr01	1549486	T	C	C	4	1,3	C	8	0,8	N	.	.	Y	10	5,5
chr01	1549542	C	A	A	4	1,3	A	8	0,8	N	.	.	M	10	5,5
chr01	1549873	T	C	C	78	0,78	N	.	.	C	113	0,113	N	.	.
chr01	1550152	C	T	T	76	0,76	N	.	.	T	109	0,109	N	.	.
chr01	1550159	T	C	C	77	0,77	N	.	.	C	111	0,111	N	.	.
chr01	1550167	C	T	T	77	0,77	N	.	.	T	111	0,110	N	.	.
chr01	1550214	G	A	A	77	0,77	N	.	.	A	113	0,113	N	.	.
chr01	1550254	G	C	C	97	0,97	C	1	0,1	C	67	0,67	C	84	0,84
chr01	1550297	G	A	A	97	0,97	A	1	0,1	A	67	0,67	A	84	0,83
chr01	1550300	G	A	A	97	0,97	A	1	0,1	A	67	1,66	A	84	0,84
chr01	1550319	T	C	C	97	0,97	C	1	0,1	C	67	0,67	C	84	0,84
chr01	1550545	C	T	T	96	0,96	T	1	0,1	T	66	0,66	T	84	0,83
chr01	1550561	A	C	C	96	0,96	C	1	0,1	C	66	0,66	C	84	0,84
chr01	1550564	C	T	T	96	0,96	T	1	0,1	T	66	0,66	T	84	0,84
chr01	1550566	C	T	T	96	0,96	T	1	0,1	T	66	0,66	T	84	0,84
chr01	1550574	A	C	C	96	1,94	C	1	0,1	C	67	0,67	C	84	0,84
chr01	1550603	A	G	G	96	0,96	G	1	0,1	G	67	0,67	G	84	1,81
chr01	1550619	A	G	G	96	0,96	G	1	0,1	G	67	0,67	G	83	0,83
chr01	1552665	T	C	T	55	55,0	C	43	0,43	Y	133	69,64	Y	83	49,34
chr01	1576032	A	G	A	21	21,0	G	16	0,16	R	55	31,24	R	48	23,25
chr01	1576101	T	C	T	21	21,0	C	16	0,16	Y	53	31,22	Y	48	23,25
chr01	1576343	G	A	G	21	21,0	A	15	0,15	R	55	31,24	R	48	23,25
chr01	1576368	A	G	A	21	21,0	G	15	0,15	R	55	31,24	R	48	23,25
chr01	1576373	T	C	T	21	20,1	C	15	0,15	Y	55	31,24	Y	48	23,25
chr01	1589976	G	A	N	.	.	A	8	0,8	A	11	0,11	A	2	0,2
chr01	1590004	T	C	N	.	.	C	8	0,8	C	11	0,11	C	2	0,2
chr01	1590307	A	G	N	.	.	G	8	0,8	G	11	0,11	G	2	0,2
chr01	1590317	G	A	N	.	.	A	8	0,8	A	11	0,11	A	2	0,2
chr01	1590330	A	T	N	.	.	T	8	0,8	T	11	0,11	T	2	0,2
chr01	1590350	C	T	N	.	.	T	8	0,8	T	11	0,11	T	2	0,2
chr01	1590936	A	C	N	.	.	N	.	.	N	.	.	C	6	0,6
chr01	1591155	A	G	N	.	.	N	.	.	N	.	.	G	6	0,6
chr01	1597817	C	T	N	.	.	T	6	0,6	N	.	.	N	.	.
chr01	1597822	G	T	N	.	.	T	6	0,6	N	.	.	N	.	.
chr01	1597832	G	A	N	.	.	A	6	0,6	N	.	.	N	.	.
chr01	1597845	C	T	N	.	.	T	6	0,6	N	.	.	N	.	.
chr01	1597869	T	C	N	.	.	C	6	0,6	N	.	.	N	.	.
chr01	1598099	G	A	N	.	.	A	6	0,6	N	.	.	N	.	.
chr01	1598112	C	T	N	.	.	T	6	0,6	N	.	.	N	.	.
chr01	1598138	A	G	N	.	.	G	6	0,6	N	.	.	N	.	.
chr01	1599716	C	T	N	.	.	T	6	0,6	C	1	1,0	N	.	.
chr01	1601103	T	C	N	.	.	N	.	.	N	.	.	C	2	0,2
chr01	1610508	C	T	C	29	29,0	T	33	0,33	Y	77	49,28	Y	33	18,15
chr01	1631591	A	T	T	4	0,4	T	9	0,9	T	17	0,16	T	20	0,20
chr01	1649282	T	C	C	42	36,6	N	.	.	C	41	11,30	C	35	20,15
chr01	1650480	A	G	N	.	.	N	.	.	G	250	100149	G	173	83,90
chr01	1657984	A	G	G	1	0,1	N	.	.	R	3	2,1	A	1	1,0
chr01	1660213	T	A	N	.	.	N	.	.	A	3	0,3	N	.	.
chr01	1660220	T	C	N	.	.	N	.	.	C	3	0,3	N	.	.
chr01	1660439	G	A	N	.	.	N	.	.	A	3	0,3	N	.	.
chr01	1665108	T	C	C	1	0,1	N	.	.	N	.	.	C	5	0,5
chr01	1665149	A	G	N	.	.	N	.	.	N	.	.	G	5	0,5
chr01	1665364	G	A	A	1	0,1	N	.	.	N	.	.	A	5	0,5
chr01	1665428	C	G	G	1	0,1	N	.	.	N	.	.	G	5	0,5
chr01	1665437	T	C	C	1	0,1	N	.	.	N	.	.	C	5	0,5
chr01	1671010	A	G	R	38	2,36	G	250	0,249	G	250	0,249	G	250	0,250
chr01	1671027	G	A	G	38	38,0	A	250	2247	A	250	46204	A	250	20230
chr01	1671044	T	C	C	38	0,38	T	250	247,2	T	250	204,46	T	250	231,19
chr01	1671064	A	G,T	T	38	0,0,38	G	250	1,247,2	G	249	1,200,48	G	249	0,230,19
chr01	1671069	G	A	G	38	38,0	A	250	4246	A	248	46201	A	249	20229
chr01	1671075	G	A	G	38	38,0	A	250	3247	A	248	46202	A	249	21228
chr01	1671085	G	T	T	38	0,38	G	250	248,2	G	248	202,46	G	249	227,19
chr01	1671288	T	C	N	.	.	N	.	.	C	4	0,4	N	.	.
chr01	1671321	A	G	G	38	1,37	G	250	0,250	G	250	0,250	G	250	0,249
chr01	1671359	G	A	G	38	38,0	A	250	0,250	A	250	46204	A	250	18232
chr01	1671363	C	T	C	38	38,0	T	250	0,249	T	250	46204	T	250	18232
chr01	1671397	C	T	T	38	0,38	C	250	250,0	C	249	203,46	C	250	232,18
chr01	1679805	G	C	N	.	.	N	.	.	C	4	0,4	N	.	.
chr01	1680072	T	C	N	.	.	N	.	.	C	4	0,4	N	.	.
chr01	1680093	C	T	N	.	.	N	.	.	T	4	0,4	N	.	.
chr01	1680100	A	G	N	.	.	N	.	.	G	4	0,4	N	.	.
chr01	1680144	G	A	R	249	182,67	G	117	117,0	R	250	213,37	G	250	236,14
chr01	1680147	T	G	G	248	0,248	G	117	0,117	G	247	0,247	G	250	0,250
chr01	1680172	T	A	W	250	216,34	W	117	83,33	W	250	206,44	W	250	216,34
chr01	1680197	A	G	R	250	206,43	A	117	117,0	A	250	234,16	A	250	235,15
chr01	1680225	C	A	M	249	215,33	M	117	84,33	M	249	205,44	M	250	216,34
chr01	1680422	T	A	A	248	0,248	A	114	3111	A	250	2247	W	250	20230
chr01	1682939	G	A	N	.	.	G	3	3,0	G	1	1,0	A	5	0,5
chr01	1684476	G	A	N	.	.	A	2	0,2	N	.	.	N	.	.
chr01	1684526	C	G	N	.	.	G	3	0,3	N	.	.	N	.	.
chr01	1692880	C	T	N	.	.	T	6	0,6	T	6	0,6	T	6	0,6
chr01	1692899	A	G	N	.	.	G	6	0,6	G	6	0,6	G	6	0,6
chr01	1692937	T	C	N	.	.	C	6	0,6	C	6	0,6	C	6	0,6
chr01	1692940	A	C	N	.	.	C	6	0,6	C	6	0,6	C	6	0,6
chr01	1692957	C	T	N	.	.	T	6	0,6	T	6	0,6	T	6	0,6
chr01	1693186	G	A	N	.	.	A	6	0,6	A	6	0,6	A	6	0,6
chr01	1696822	A	T	A	3	3,0	T	7	0,7	W	24	13,11	W	4	2,2
chr01	1696875	C	T	T	3	0,3	T	7	0,7	T	24	0,24	T	4	0,4
chr01	1696884	G	A	A	3	0,3	A	7	0,7	A	24	1,23	A	4	0,4
chr01	1697073	C	A	C	3	3,0	A	7	0,7	M	24	13,11	M	4	2,2
chr01	1697136	T	C	C	3	0,3	C	7	0,7	C	24	0,24	C	4	0,4
chr01	1731488	T	C	C	8	0,8	N	.	.	C	37	0,37	N	.	.
chr01	1731708	A	G	G	8	0,8	N	.	.	G	44	2,42	N	.	.
chr01	1731765	A	G	G	8	0,7	N	.	.	G	44	2,41	N	.	.
chr01	1731799	C	A	A	8	1,7	N	.	.	A	44	27,17	N	.	.
chr01	1732080	A	G	N	.	.	G	193	0,193	G	96	0,96	G	141	0,141
chr01	1732125	C	T	N	.	.	T	193	0,193	T	96	0,96	T	141	0,141
chr01	1732347	A	G	N	.	.	G	194	0,194	G	96	0,96	G	141	1140
chr01	1732371	T	C	N	.	.	C	194	0,194	C	96	0,96	C	141	0,141
chr01	1732408	T	C	N	.	.	C	194	0,194	C	96	0,96	C	141	0,141
chr01	1734846	G	T	T	37	0,37	G	50	49,1	G	117	84,33	G	94	62,32
chr01	1734867	G	T	T	37	0,37	G	50	49,1	G	117	84,32	G	94	62,32
chr01	1735057	C	A	N	.	.	N	.	.	A	3	0,3	N	.	.
chr01	1735155	A	G	G	37	0,37	G	48	1,45	G	114	0,113	G	93	0,92
chr01	1735180	T	A	N	.	.	A	45	1,43	A	83	1,82	A	61	1,59
chr01	1751285	G	C	C	2	0,2	N	.	.	C	1	0,1	N	.	.
chr01	1756940	T	C	C	8	0,8	C	24	0,24	C	46	0,46	C	32	0,32
chr01	1757283	A	T	T	8	0,8	T	29	0,29	T	47	0,47	T	32	0,32
chr01	1758055	T	A	N	.	.	N	.	.	N	.	.	A	5	0,5
chr01	1769388	T	C	C	2	0,2	N	.	.	N	.	.	N	.	.
chr01	1769468	G	A	A	2	0,2	N	.	.	N	.	.	N	.	.
chr01	1790006	A	G	N	.	.	N	.	.	G	2	0,2	N	.	.
chr01	1790037	A	G	N	.	.	N	.	.	G	2	0,2	N	.	.
chr01	1800445	G	T	N	.	.	N	.	.	N	.	.	T	4	0,4
chr01	1805942	A	G	A	58	58,0	G	86	0,86	R	73	44,29	R	70	30,40
chr01	1805985	C	T	C	58	58,0	T	86	0,86	Y	73	44,29	Y	70	30,40
chr01	1821076	C	T	C	3	3,0	Y	4	1,3	Y	12	5,7	Y	3	2,1
chr01	1821351	C	T	C	3	3,0	Y	5	1,4	Y	12	5,7	Y	3	1,1
chr01	1821383	T	A	T	3	3,0	W	5	1,4	W	12	5,7	W	3	2,1
chr01	1825584	T	G	T	17	17,0	G	14	0,14	K	25	16,9	K	24	18,6
chr01	1825836	G	T	G	17	17,0	T	14	0,14	K	25	16,9	K	24	18,6
chr01	1833574	A	G	N	.	.	N	.	.	N	.	.	G	2	0,2
chr01	1833626	T	C	N	.	.	N	.	.	N	.	.	C	2	0,2
chr01	1833862	T	A	N	.	.	N	.	.	N	.	.	A	2	0,2
chr01	1833887	G	C	N	.	.	N	.	.	N	.	.	C	2	0,2
chr01	1833892	T	C	N	.	.	N	.	.	N	.	.	C	2	0,2
chr01	1835481	A	G	N	.	.	G	19	0,19	G	5	0,5	G	21	0,21
chr01	1845504	G	A	G	38	38,0	A	16	0,16	R	79	57,22	R	41	26,15
chr01	1845512	G	A	G	38	38,0	A	17	0,17	R	79	57,22	R	41	26,15
chr01	1845539	T	G	T	38	37,1	G	17	0,17	K	80	58,22	K	41	26,15
chr01	1846154	G	A	A	1	0,1	A	42	0,42	A	28	0,28	A	70	0,70
chr01	1846163	C	T	T	1	0,1	T	42	0,42	T	28	0,28	T	70	0,70
chr01	1846175	C	T	N	.	.	N	.	.	T	4	0,4	N	.	.
chr01	1846406	G	T	T	1	0,1	T	43	1,42	T	28	0,28	T	71	0,71
chr01	1846407	T	C	C	1	0,1	C	43	0,43	C	28	0,28	C	71	0,71
chr01	1850106	A	G	N	.	.	G	4	0,3	G	36	0,36	G	5	0,5
chr01	1850130	A	G	N	.	.	G	4	0,4	G	36	0,36	G	5	0,5
chr01	1850134	A	G	N	.	.	G	4	0,4	G	36	0,36	G	5	0,5
chr01	1850135	A	G	N	.	.	G	4	0,4	G	36	0,36	G	5	0,5
chr01	1856515	T	C	N	.	.	C	3	0,3	C	3	0,3	N	.	.
chr01	1856732	C	T	N	.	.	T	3	0,3	T	3	0,3	N	.	.
chr01	1856800	A	G	N	.	.	G	3	0,3	G	3	0,3	N	.	.
chr01	1857148	C	T	C	19	18,0	T	6	0,6	Y	36	32,4	Y	20	12,8
chr01	1857154	T	C	T	19	19,0	C	6	0,6	Y	36	32,4	Y	20	12,8
chr01	1857157	A	G	A	19	19,0	G	6	0,6	A	36	32,4	R	20	12,8
chr01	1857180	G	A	G	19	19,0	A	6	0,6	R	36	32,4	R	20	12,8
chr01	1857183	C	T	C	19	19,0	T	6	0,6	Y	36	32,4	Y	20	12,8
chr01	1857190	T	C	T	19	19,0	C	6	0,6	Y	36	32,4	Y	20	12,8
chr01	1857209	T	C	T	19	19,0	C	6	0,6	Y	36	32,4	Y	20	12,8
chr01	1857227	G	A	G	19	19,0	A	6	0,6	R	36	32,4	R	20	12,8
chr01	1857235	T	C	T	19	19,0	C	6	0,6	Y	36	32,4	Y	20	11,8
chr01	1867608	C	T	C	41	41,0	T	23	0,23	Y	69	42,27	Y	34	7,27
chr01	1867672	G	C	G	41	41,0	C	23	0,23	S	69	42,27	S	34	7,27
chr01	1869592	G	A	N	.	.	N	.	.	R	3	1,2	A	1	0,1
chr01	1890269	G	A	A	35	0,35	G	20	20,0	R	113	26,86	R	85	41,44
chr01	1890514	A	G	G	35	0,35	G	20	0,20	G	113	0,113	G	84	0,84
chr01	1893488	A	T	N	.	.	T	4	0,4	T	5	0,5	T	6	0,6
chr01	1893519	T	A	N	.	.	A	4	0,4	A	5	0,5	A	6	0,6
chr01	1893569	T	A	N	.	.	A	4	0,4	A	5	0,5	A	6	0,6
chr01	1893750	A	G	N	.	.	G	4	0,4	G	5	0,5	G	6	0,6
chr01	1895785	A	G	G	2	0,2	N	.	.	G	10	0,10	G	6	0,6
chr01	1895926	C	A	N	.	.	A	2	0,2	N	.	.	N	.	.
chr01	1896150	A	G	N	.	.	G	2	0,2	N	.	.	N	.	.
chr01	1897411	T	C	C	51	0,51	N	.	.	C	17	0,17	C	5	0,5
chr01	1897415	A	G	G	51	0,51	N	.	.	G	17	0,17	G	5	0,5
chr01	1897434	C	T	T	51	0,51	N	.	.	T	17	0,17	T	5	0,5
chr01	1898923	C	T	N	.	.	N	.	.	T	2	0,2	N	.	.
chr01	1899251	G	A	N	.	.	N	.	.	A	2	0,2	A	1	0,1
chr01	1899264	T	C	N	.	.	N	.	.	C	2	0,2	C	1	0,1
chr01	1899872	C	T	N	.	.	N	.	.	T	7	0,7	N	.	.
chr01	1899874	T	G	N	.	.	N	.	.	G	7	0,7	N	.	.
chr01	1899895	A	G	N	.	.	N	.	.	G	7	0,7	N	.	.
chr01	1899902	T	C	N	.	.	N	.	.	C	7	0,7	N	.	.
chr01	1900141	T	A	N	.	.	N	.	.	A	7	0,7	N	.	.
chr01	1911425	T	C	N	.	.	N	.	.	C	1	0,1	C	1	0,1
chr01	1911634	T	C	N	.	.	N	.	.	C	1	0,1	C	1	0,1
chr01	1911637	T	C	N	.	.	N	.	.	C	1	0,1	C	1	0,1
chr01	1911672	C	T	N	.	.	N	.	.	T	1	0,1	T	1	0,1
chr01	1915475	G	A	N	.	.	N	.	.	A	2	0,2	N	.	.
chr01	1915546	T	C	N	.	.	N	.	.	C	2	0,2	N	.	.
chr01	1918321	C	G	G	63	0,63	N	.	.	G	85	0,85	G	25	0,25
chr01	1918342	G	A	A	63	0,63	N	.	.	A	85	0,85	A	25	0,25
chr01	1918354	C	T	T	63	0,63	N	.	.	T	85	1,84	T	25	0,25
chr01	1927208	A	C	N	.	.	C	27	0,27	C	48	0,48	C	19	0,19
chr01	1927213	C	T	N	.	.	T	27	0,27	T	48	0,48	T	19	0,19
chr01	1927246	G	A	N	.	.	A	28	0,28	A	48	0,48	A	19	0,19
chr01	1927250	C	T	N	.	.	T	28	0,28	T	48	0,48	T	19	0,19
chr01	1927254	G	A	N	.	.	A	28	0,28	A	48	0,48	A	19	0,19
chr01	1927264	A	G	N	.	.	G	28	0,28	G	48	0,48	G	19	0,19
chr01	1927538	C	T	C	1	1,0	T	28	0,28	T	48	0,48	T	20	0,20
chr01	1927554	C	A	C	1	1,0	A	28	0,28	A	48	0,48	A	20	0,20
chr01	1927563	A	G	A	1	1,0	G	28	0,28	G	48	0,48	G	20	0,20
chr01	1927579	T	C	N	.	.	C	28	0,28	C	48	0,48	C	20	0,20
chr01	1927590	C	T	C	1	1,0	T	28	0,28	T	48	0,48	T	20	0,20
chr01	1929195	C	A	A	26	1,25	N	.	.	A	45	0,45	N	.	.
chr01	1930325	A	G	G	57	0,57	G	39	0,39	G	67	0,67	G	72	0,72
chr01	1930336	C	T	T	57	0,57	T	39	0,39	T	67	0,67	T	72	0,72
chr01	1930378	A	G	G	57	0,57	G	39	0,39	G	67	0,67	G	72	0,72
chr01	1930401	G	A	A	57	0,57	A	39	0,39	A	67	0,67	A	72	0,72
chr01	1930417	C	T	T	57	0,57	T	39	0,39	T	67	0,67	T	72	0,72
chr01	1930645	C	T	T	57	0,57	T	39	0,39	T	66	0,66	T	72	0,72
chr01	1930666	G	A	A	57	0,57	G	39	39,0	R	66	25,41	R	72	44,28
chr01	1930670	A	G	G	57	0,57	G	39	0,39	G	66	0,66	G	72	0,72
chr01	1930690	T	C	C	57	0,57	C	39	0,39	C	65	0,65	C	72	0,72
chr01	1930699	C	T	T	57	0,57	T	37	0,37	T	64	0,64	T	71	0,71
chr01	1933770	T	C	N	.	.	N	.	.	N	.	.	C	2	0,2
chr01	1940023	A	G	N	.	.	N	.	.	N	.	.	G	7	0,7
chr01	1940070	C	A	N	.	.	N	.	.	N	.	.	A	7	0,7
chr01	1940097	C	T	N	.	.	N	.	.	N	.	.	T	7	0,7
chr01	1944911	G	A	N	.	.	N	.	.	A	2	0,2	N	.	.
chr01	1944927	G	T	N	.	.	N	.	.	T	2	0,2	N	.	.
chr01	1945256	A	G	N	.	.	N	.	.	G	6	0,6	N	.	.
chr01	1945569	C	T	N	.	.	N	.	.	T	6	0,6	N	.	.
chr01	1951212	T	A	A	38	0,38	N	.	.	A	28	0,28	A	23	0,23
chr01	1951242	G	A	A	38	0,38	N	.	.	A	28	0,28	A	23	0,23
chr01	1951460	T	C	C	37	0,37	N	.	.	C	28	0,28	C	23	0,23
chr01	1965577	A	G	N	.	.	N	.	.	G	8	0,8	N	.	.
chr01	1965582	C	T	N	.	.	N	.	.	T	8	0,8	N	.	.
chr01	1965829	T	C	N	.	.	N	.	.	C	8	0,8	N	.	.
chr01	1965846	A	G	N	.	.	N	.	.	G	8	0,8	N	.	.
chr01	1968576	G	T	G	19	19,0	T	16	0,16	K	28	15,13	T	6	0,6
chr01	1968854	G	C	C	19	0,19	G	16	16,0	S	28	13,15	G	6	6,0
chr01	1970003	A	C	N	.	.	C	1	0,1	C	7	0,7	N	.	.
chr01	1970004	A	T	N	.	.	T	1	0,1	T	7	0,7	N	.	.
chr01	1970006	T	C	N	.	.	C	1	0,1	C	7	0,7	T	6	6,0
chr01	1970087	A	G	G	1	0,1	G	1	0,1	G	19	0,19	G	11	0,11
chr01	1970357	T	C	C	1	0,1	C	1	0,1	C	19	0,19	C	11	0,11
chr01	1970358	T	C	C	1	0,1	C	1	0,1	C	19	0,19	C	11	0,11
chr01	1971891	C	T	C	9	9,0	T	5	0,5	Y	27	12,15	Y	17	4,13
chr01	1982937	A	G	G	4	0,4	A	4	4,0	R	13	7,6	A	7	7,0
chr01	1982963	A	G	G	4	0,4	G	4	0,4	G	13	0,13	G	7	0,7
chr01	1983023	A	T	T	4	0,4	A	4	4,0	W	13	7,6	A	7	7,0
chr01	1992982	A	T	T	17	0,17	A	15	15,0	W	36	13,23	W	31	21,10
chr01	1996903	G	T	N	.	.	G	1	1,0	N	.	.	T	2	0,2
chr01	1997284	G	A	A	7	0,7	G	4	4,0	R	8	6,2	R	9	8,1
chr01	2003269	G	A	G	1	1,0	A	1	0,1	A	2	0,2	A	1	0,1
chr01	2003610	G	A	G	1	1,0	A	1	0,1	A	2	0,2	A	1	0,1
chr01	2008724	C	A	N	.	.	N	.	.	A	7	0,7	N	.	.
chr01	2009966	C	T	N	.	.	N	.	.	T	7	0,7	N	.	.
chr01	2010237	T	G	N	.	.	N	.	.	G	7	0,7	N	.	.
chr01	2028918	G	A	N	.	.	A	34	0,33	A	23	0,23	A	27	0,27
chr01	2028958	C	T	N	.	.	T	33	0,33	T	23	0,23	T	27	0,27
chr01	2029203	A	G	N	.	.	G	34	0,34	G	23	0,23	G	27	0,27
chr01	2029227	G	T	N	.	.	T	34	1,33	T	23	0,23	T	27	0,27
chr01	2029829	A	G	N	.	.	G	14	0,14	G	47	0,47	G	37	0,36
chr01	2029882	A	G	N	.	.	G	14	0,14	G	47	0,47	G	37	0,37
chr01	2030097	T	C	T	3	3,0	C	14	0,14	C	49	0,49	C	38	0,38
chr01	2033907	A	G	G	1	0,1	N	.	.	N	.	.	G	3	0,3
chr01	2035913	A	T	N	.	.	N	.	.	T	4	0,4	N	.	.
chr01	2036193	G	A	N	.	.	N	.	.	A	4	0,4	N	.	.
chr01	2037741	T	C	C	5	0,5	N	.	.	N	.	.	C	1	0,1
chr01	2037800	T	G	G	5	0,5	N	.	.	N	.	.	G	1	0,1
chr01	2045197	C	T	N	.	.	N	.	.	Y	7	2,5	N	.	.
chr01	2045201	G	A	N	.	.	N	.	.	R	7	2,5	N	.	.
chr01	2045220	A	G	N	.	.	N	.	.	R	7	2,5	N	.	.
chr01	2045479	T	C	N	.	.	N	.	.	C	7	0,7	N	.	.
chr01	2047598	G	A	N	.	.	N	.	.	A	6	0,6	N	.	.
chr01	2056578	T	A	A	20	0,20	A	14	0,14	A	50	0,50	A	42	0,42
chr01	2056867	G	A	A	20	0,20	A	12	0,12	A	50	0,50	A	42	0,42
chr01	2056874	T	A,G	G	20	0,0,20	A	12	0,12,0	R	50	0,18,32	R	42	0,26,16
chr01	2056879	C	T	T	20	0,20	C	12	12,0	Y	50	18,32	Y	42	25,17
chr01	2056884	G	A	A	20	0,20	A	12	0,12	A	50	0,50	A	42	0,42
chr01	2058296	C	T	C	1	1,0	T	2	0,2	N	.	.	N	.	.
chr01	2058351	C	T	C	1	1,0	T	2	0,2	N	.	.	N	.	.
chr01	2058919	A	G	G	23	0,23	A	33	33,0	R	155	65,90	R	87	32,55
chr01	2058940	T	G	G	23	0,23	G	33	0,33	G	155	1154	G	87	0,87
chr01	2063781	C	T	N	.	.	T	5	0,5	T	6	0,6	T	7	0,7
chr01	2073743	C	T	C	5	5,0	T	13	0,13	Y	44	6,38	Y	20	2,18
chr01	2074133	C	T	T	5	0,5	C	13	13,0	Y	45	39,6	Y	21	19,2
chr01	2077411	T	C	N	.	.	C	10	0,10	C	4	0,4	C	7	0,7
chr01	2077441	A	G	N	.	.	G	10	0,10	G	4	0,4	G	7	0,7
chr01	2078998	C	G	N	.	.	G	8	0,8	G	11	0,11	G	1	0,1
chr01	2079027	A	G	N	.	.	G	8	0,8	G	11	0,11	G	1	0,1
chr01	2079030	G	A	N	.	.	A	8	0,8	A	11	0,11	A	1	0,1
chr01	2079057	A	C	N	.	.	C	8	0,8	C	11	0,11	C	1	0,1
chr01	2079266	T	A	N	.	.	A	8	0,8	A	11	0,11	A	1	0,1
chr01	2079325	T	C	N	.	.	C	8	0,8	C	11	0,11	C	1	0,1
chr01	2087841	A	G	A	48	48,0	G	41	0,41	R	70	49,21	R	67	24,43
chr01	2088949	C	T	C	14	14,0	T	12	0,12	Y	46	30,16	Y	31	14,17
chr01	2095477	C	T	C	7	7,0	T	6	0,6	Y	2	1,1	Y	21	10,11
chr01	2095499	A	G	G	7	0,7	G	6	0,6	G	2	0,2	G	21	0,21
chr01	2096907	C	A	N	.	.	N	.	.	A	2	0,2	N	.	.
chr01	2107096	C	T	T	17	0,17	N	.	.	T	31	0,31	T	6	0,6
chr01	2107136	C	T	T	18	0,18	N	.	.	T	31	0,31	T	7	0,7
chr01	2107144	T	A	A	18	0,18	N	.	.	A	31	0,31	A	7	0,7
chr01	2107154	C	T	T	18	0,18	N	.	.	T	31	0,31	T	7	0,7
chr01	2107431	A	G	G	18	0,18	N	.	.	G	31	0,31	G	7	0,7
chr01	2110578	A	G	N	.	.	N	.	.	N	.	.	G	2	0,2
chr01	2110585	G	A	N	.	.	N	.	.	N	.	.	A	2	0,2
chr01	2110957	A	G	G	48	0,48	G	17	0,17	G	77	0,77	G	52	0,52
chr01	2117039	A	G	G	4	0,4	G	1	0,1	N	.	.	N	.	.
chr01	2117041	T	A	A	4	0,4	A	1	0,1	N	.	.	N	.	.
chr01	2118588	T	C	N	.	.	N	.	.	C	8	0,8	N	.	.
chr01	2121488	T	C	C	1	0,1	N	.	.	Y	9	1,8	C	1	0,1
chr01	2135506	T	C	C	1	0,1	C	1	0,1	C	1	0,1	C	4	0,4
chr01	2135552	A	G	G	44	0,44	A	18	18,0	R	70	30,40	R	32	14,18
chr01	2135560	C	T	T	44	0,44	C	18	18,0	Y	70	30,40	Y	32	14,18
chr01	2135574	C	A	A	44	1,43	A	18	0,18	A	70	0,70	A	32	0,32
chr01	2135867	G	A	G	44	44,0	A	18	0,18	R	70	40,30	R	32	18,14
chr01	2135888	G	A	G	44	44,0	A	18	0,18	R	70	40,30	R	32	18,14
chr01	2137062	G	A	A	17	0,17	G	70	70,0	R	85	63,22	R	63	46,17
chr01	2137125	G	A	A	17	0,17	A	70	0,70	A	85	0,85	A	63	0,63
chr01	2147558	C	T	N	.	.	T	2	0,2	Y	18	2,16	Y	6	1,5
chr01	2147580	G	A	N	.	.	A	2	0,2	R	18	2,16	R	6	1,5
chr01	2152751	G	A	A	3	0,3	A	3	0,3	A	5	0,5	A	1	0,1
chr01	2152777	G	C	C	4	0,4	G	3	3,0	G	5	5,0	G	1	1,0
chr01	2152795	A	T	T	4	0,4	T	3	0,3	T	5	0,5	T	1	0,1
chr01	2152812	T	G	G	4	0,4	G	3	0,3	G	5	0,5	G	1	0,1
chr01	2152816	A	G	G	4	0,4	G	3	0,3	G	5	0,5	G	1	0,1
chr01	2153005	C	T	T	4	0,4	T	3	0,3	T	5	0,5	T	1	0,1
chr01	2153014	G	A	A	4	0,4	A	3	0,3	A	5	0,5	A	1	0,1
chr01	2153027	G	C	C	4	0,4	C	3	0,3	C	5	0,5	C	1	0,1
chr01	2160729	C	T	T	8	0,8	C	11	11,0	Y	30	18,12	Y	19	13,6
chr01	2161079	A	G	G	9	1,8	G	11	0,10	G	35	4,30	G	22	3,19
chr01	2165061	T	G	G	7	1,6	G	5	0,5	G	6	0,6	G	10	0,10
chr01	2165094	G	C	C	7	1,6	G	5	5,0	S	6	3,3	S	10	8,2
chr01	2197241	T	A	T	15	15,0	A	18	0,18	W	14	7,7	W	17	7,9
chr01	2207390	T	A	N	.	.	W	30	21,9	W	19	12,7	W	14	8,6
chr01	2207391	T	A	N	.	.	W	30	7,23	A	19	2,17	W	14	2,12
chr01	2209554	A	G	A	20	20,0	G	13	0,13	R	40	30,10	R	36	20,16
chr01	2209628	A	G	A	20	20,0	G	13	0,13	R	41	30,11	R	37	20,17
chr01	2209650	C	T	C	20	20,0	T	13	0,13	Y	40	30,10	Y	36	20,16
chr01	2211636	T	C	N	.	.	C	2	0,2	N	.	.	N	.	.
chr01	2211793	A	G	N	.	.	G	2	0,2	N	.	.	N	.	.
chr01	2211834	T	C	N	.	.	C	2	0,2	N	.	.	N	.	.
chr01	2218372	G	C	G	18	18,0	C	35	0,35	S	50	39,11	S	34	15,18
chr01	2229327	A	G	N	.	.	G	2	0,2	N	.	.	N	.	.
chr01	2229339	C	T	N	.	.	T	2	0,2	N	.	.	N	.	.
chr01	2229583	C	A	N	.	.	A	2	0,2	N	.	.	N	.	.
chr01	2229616	G	T	N	.	.	T	2	0,2	N	.	.	N	.	.
chr01	2232244	T	C	T	3	3,0	C	7	0,7	T	2	2,0	Y	2	1,1
chr01	2252315	A	G	A	8	8,0	G	7	0,7	R	9	6,3	R	2	1,1
chr01	2252336	A	T	A	8	8,0	T	7	0,7	W	9	6,3	W	2	1,1
chr01	2252581	A	C	A	8	8,0	C	7	0,7	M	9	6,3	M	2	1,1
chr01	2255196	C	T	N	.	.	T	4	0,4	N	.	.	N	.	.
chr01	2255208	A	G	N	.	.	G	4	0,4	N	.	.	A	1	1,0
chr01	2257471	A	G	N	.	.	G	2	0,2	R	11	5,6	R	5	1,4
chr01	2257493	G	A	N	.	.	A	2	0,2	R	11	5,6	R	5	1,4
chr01	2268278	G	T	G	3	3,0	N	.	.	K	7	4,3	K	2	1,1
chr01	2273361	A	T	N	.	.	N	.	.	W	3	1,1	T	3	0,3
chr01	2275407	C	T	C	27	27,0	T	30	0,30	Y	107	74,33	T	33	0,33
chr01	2275660	T	C	T	27	27,0	C	30	0,30	Y	106	74,32	C	32	0,32
chr01	2275697	T	C	T	27	27,0	C	30	0,30	Y	107	74,33	C	32	0,32
chr01	2281919	A	G	N	.	.	N	.	.	N	.	.	G	2	0,2
chr01	2281927	A	T	N	.	.	N	.	.	N	.	.	T	2	0,2
chr01	2282189	A	G	N	.	.	N	.	.	N	.	.	G	2	0,2
chr01	2284224	C	T	N	.	.	T	22	0,22	T	19	0,19	T	19	0,19
chr01	2284229	C	T	N	.	.	T	22	0,22	T	19	0,19	T	19	0,19
chr01	2287145	T	G	T	8	8,0	G	7	0,7	K	19	13,6	K	25	12,13
chr01	2287157	T	C	T	8	8,0	C	7	0,7	Y	19	13,6	Y	25	12,13
chr01	2287948	C	T	N	.	.	T	2	0,2	N	.	.	N	.	.
chr01	2287960	G	T	N	.	.	T	2	0,2	N	.	.	N	.	.
chr01	2294489	G	C	N	.	.	N	.	.	C	2	0,2	C	3	0,3
chr01	2294669	C	A	N	.	.	N	.	.	A	2	0,2	A	3	0,3
chr01	2314984	G	A	A	41	0,41	G	33	33,0	R	70	27,43	R	47	35,12
chr01	2321018	A	T	A	64	63,0	T	39	0,39	W	157	79,78	W	90	32,58
chr01	2334206	T	C	N	.	.	C	6	0,6	N	.	.	N	.	.
chr01	2334401	G	A	N	.	.	A	6	0,6	N	.	.	N	.	.
chr01	2334413	A	G	N	.	.	G	6	0,6	N	.	.	N	.	.
chr01	2349329	T	C	N	.	.	N	.	.	N	.	.	C	2	0,2
chr01	2351612	T	G	G	18	0,18	N	.	.	G	18	0,18	G	18	0,18
chr01	2356822	A	G	A	37	37,0	G	27	0,27	R	77	48,29	R	57	31,26
chr01	2358443	C	A	C	3	3,0	A	3	0,3	M	6	2,4	M	9	6,3
chr01	2358451	T	G	T	3	3,0	G	3	0,3	K	6	2,4	K	9	6,3
chr01	2360121	A	C	A	84	84,0	M	60	33,27	M	185	156,29	M	108	91,17
chr01	2360167	C	T	C	84	84,0	Y	60	33,27	Y	185	157,28	Y	108	91,17
chr01	2366191	A	G	N	.	.	N	.	.	G	3	0,3	N	.	.
chr01	2366532	G	A	N	.	.	N	.	.	A	4	0,4	N	.	.
chr01	2368158	A	C	C	42	0,42	C	41	0,41	C	69	0,69	C	71	0,71
chr01	2368203	T	C	T	42	42,0	C	41	0,41	Y	69	48,21	Y	71	24,47
chr01	2368212	A	G	A	41	41,0	G	41	0,41	R	69	47,21	R	71	24,47
chr01	2368413	A	G	A	42	42,0	G	40	0,40	R	69	48,21	R	71	24,47
chr01	2368456	A	G	A	42	42,0	G	41	0,40	R	70	48,21	R	71	24,47
chr01	2372421	C	A	N	.	.	A	4	0,4	N	.	.	N	.	.
chr01	2372442	G	A	N	.	.	A	4	0,4	N	.	.	N	.	.
chr01	2372446	T	C	N	.	.	C	4	0,4	N	.	.	N	.	.
chr01	2372708	C	G	N	.	.	G	4	0,4	N	.	.	N	.	.
chr01	2372735	C	A	N	.	.	A	4	0,4	N	.	.	N	.	.
chr01	2373282	C	G	N	.	.	G	4	0,4	N	.	.	G	12	0,12
chr01	2373572	G	C	N	.	.	C	4	0,4	N	.	.	C	12	0,12
chr01	2375548	T	C	C	1	0,1	C	77	0,76	C	93	0,93	C	67	0,67
chr01	2375797	A	G	G	1	0,1	G	78	0,78	G	95	0,95	G	67	0,66
chr01	2375852	T	C	C	1	0,1	C	78	0,78	C	95	0,95	C	66	0,66
chr01	2382783	A	G	N	.	.	G	11	0,11	N	.	.	N	.	.
chr01	2382819	G	C	N	.	.	C	10	0,10	N	.	.	N	.	.
chr01	2383007	C	G	N	.	.	G	11	0,10	N	.	.	N	.	.
chr01	2383087	A	G	N	.	.	G	11	0,11	N	.	.	N	.	.
chr01	2384170	A	G	N	.	.	G	2	0,2	N	.	.	N	.	.
chr01	2400344	C	A	N	.	.	N	.	.	A	4	0,4	N	.	.
chr01	2400702	T	C	N	.	.	N	.	.	C	4	0,4	N	.	.
chr01	2401436	G	A	G	13	13,0	A	9	0,9	R	21	7,14	R	17	5,12
chr01	2423072	C	T	T	198	148,50	T	113	65,48	T	250	149101	T	250	137113
chr01	2444676	T	G	G	85	0,85	G	69	0,69	G	160	0,159	G	178	0,178
chr01	2444693	A	C	C	91	0,91	C	72	2,70	C	170	0,170	C	182	0,182
chr01	2444761	A	G	G	91	0,88	G	71	2,68	G	163	0,161	G	174	0,169
chr01	2447364	T	C	T	7	7,0	C	6	0,6	Y	23	15,8	Y	5	2,3
chr01	2447365	C	A	C	7	7,0	A	6	0,6	M	23	15,8	M	5	2,3
chr01	2447617	C	T	C	6	6,0	T	7	0,7	Y	23	15,8	Y	5	2,3
chr01	2447696	A	C	A	77	77,0	C	72	0,72	M	190	96,94	M	215	72142
chr01	2447740	T	C	T	78	77,0	C	74	0,74	Y	192	96,95	Y	222	73149
chr01	2448048	T	C	T	79	79,0	C	75	0,75	Y	183	96,87	Y	219	74145
chr01	2448131	G	A	G	112	112,0	A	86	1,85	R	162	99,63	R	247	139108
chr01	2448151	G	A	G	111	111,0	A	86	0,86	R	160	98,62	R	247	136110
chr01	2453675	A	T	A	6	6,0	T	1	0,1	A	3	3,0	W	11	4,7
chr01	2453718	C	T	C	6	6,0	T	1	0,1	C	3	3,0	Y	11	4,7
chr01	2453735	G	A	G	6	6,0	A	1	0,1	G	3	3,0	R	11	4,7
chr01	2453747	C	T	C	6	6,0	T	1	0,1	C	3	3,0	Y	11	4,7
chr01	2453752	T	G	G	6	0,6	G	1	0,1	G	3	0,3	G	11	0,11
chr01	2453982	G	A	G	6	6,0	A	1	0,1	G	3	3,0	R	11	4,7
chr01	2454007	T	C	T	6	6,0	C	1	0,1	T	3	3,0	Y	11	4,7
chr01	2455021	G	A	G	47	47,0	A	21	0,21	R	95	62,31	R	85	39,45
chr01	2456928	G	A	G	1	1,0	A	5	0,5	R	4	3,1	R	5	2,3
chr01	2467251	A	C	N	.	.	N	.	.	C	8	0,8	N	.	.
chr01	2467257	T	C	N	.	.	N	.	.	C	8	0,8	N	.	.
chr01	2467259	C	G	N	.	.	N	.	.	G	8	0,8	N	.	.
chr01	2467586	G	T	N	.	.	N	.	.	T	8	0,8	N	.	.
chr01	2468120	G	T	G	5	5,0	T	2	0,2	G	16	14,2	K	12	5,7
chr01	2497056	T	C	T	59	59,0	C	16	0,16	Y	126	76,50	Y	61	25,35
chr01	2497380	T	C	T	59	59,0	C	16	0,16	Y	126	75,51	Y	61	25,36
chr01	2504931	A	G	A	1	1,0	G	3	0,3	R	22	2,20	G	17	0,17
chr01	2505295	G	A	G	1	1,0	N	.	.	R	3	1,2	R	3	1,2
chr01	2510978	T	C	C	2	0,2	N	.	.	N	.	.	N	.	.
chr01	2514642	A	C	N	.	.	N	.	.	C	1	0,1	C	1	0,1
chr01	2518356	A	G	G	5	0,5	N	.	.	G	1	0,1	G	1	0,1
chr01	2518630	C	T	T	5	0,5	N	.	.	N	.	.	T	1	0,1
chr01	2518638	G	A	A	5	0,5	N	.	.	N	.	.	A	1	0,1
chr01	2518639	T	C	C	5	0,5	N	.	.	N	.	.	C	1	0,1
chr01	2518649	G	A	A	5	0,5	N	.	.	N	.	.	A	1	0,1
chr01	2522315	A	G	G	4	0,4	N	.	.	G	13	0,13	G	7	0,7
chr01	2522329	G	T	T	4	0,4	N	.	.	T	13	1,12	T	7	0,7
chr01	2554685	A	G	G	6	0,6	G	1	0,1	G	12	0,12	G	3	0,3
chr01	2554759	G	A	G	6	6,0	A	1	0,1	R	12	5,7	R	3	1,2
chr01	2554773	G	A	G	6	6,0	A	1	0,1	R	12	5,7	R	3	1,2
chr01	2554976	G	A	G	5	5,0	A	1	0,1	R	12	5,7	R	3	1,2
chr01	2555005	T	C	T	5	5,0	C	1	0,1	Y	12	5,7	Y	3	1,2
chr01	2559444	T	G	T	1	1,0	T	10	10,0	K	4	2,2	T	2	2,0
chr01	2559470	A	G	A	1	1,0	G	10	0,10	R	4	3,1	G	2	0,2
chr01	2560272	G	T	N	.	.	N	.	.	N	.	.	T	3	0,3
chr01	2560291	T	C	N	.	.	N	.	.	N	.	.	C	3	0,3
chr01	2561768	G	A	A	1	0,1	A	1	0,1	N	.	.	A	5	0,5
chr01	2561794	A	G	G	1	0,1	G	1	0,1	N	.	.	G	5	0,5
chr01	2561799	G	A	A	1	0,1	A	1	0,1	N	.	.	A	5	0,5
chr01	2561977	C	T	T	1	0,1	T	1	0,1	N	.	.	T	5	0,5
chr01	2561982	C	T	T	1	0,1	T	1	0,1	N	.	.	T	5	0,5
chr01	2570769	T	A	N	.	.	A	25	0,25	A	39	0,39	A	23	0,23
chr01	2576603	C	G	S	5	3,2	G	3	0,3	N	.	.	G	15	3,12
chr01	2576622	C	A	A	5	0,5	A	3	0,3	N	.	.	A	15	1,14
chr01	2579032	G	A	G	68	67,0	A	50	0,49	R	141	52,88	R	116	55,61
chr01	2579257	C	A	A	67	0,67	C	49	49,0	M	142	89,53	M	115	62,53
chr01	2582911	G	A	G	1	1,0	A	48	0,48	A	40	0,40	A	38	0,38
chr01	2582928	A	G	A	1	1,0	G	48	0,48	G	40	0,40	G	38	0,38
chr01	2582947	T	C	T	1	1,0	C	48	0,47	C	40	0,40	C	38	0,38
chr01	2583247	T	G	T	1	1,0	G	48	0,48	G	40	0,40	G	41	0,41
chr01	2595406	C	T	C	3	3,0	T	3	0,3	T	1	0,1	N	.	.
chr01	2604223	A	G	G	12	0,11	G	8	0,8	G	11	0,10	G	7	0,7
chr01	2604308	T	G	G	24	0,24	G	55	0,55	G	45	0,45	G	47	0,47
chr01	2604333	A	G	G	24	0,24	G	55	0,55	G	45	0,45	G	47	0,47
chr01	2604359	A	G	G	24	0,24	G	55	0,55	G	47	0,47	G	47	0,47
chr01	2604366	T	C	C	24	0,24	C	55	0,55	C	47	0,47	C	47	0,47
chr01	2604761	A	G	G	26	0,26	G	55	0,55	G	54	0,54	G	54	0,54
chr01	2647399	C	G	N	.	.	G	1	0,1	G	2	0,2	N	.	.
chr01	2647456	C	T	N	.	.	C	1	1,0	T	2	0,2	N	.	.
chr01	2650879	C	T	C	16	16,0	T	12	0,12	Y	18	4,14	Y	27	13,14
chr01	2650885	A	G	G	16	0,16	G	12	0,12	G	18	0,18	G	27	0,27
chr01	2652595	T	C	N	.	.	N	.	.	C	1	0,1	C	3	0,3
chr01	2659536	C	A	A	5	0,5	N	.	.	A	15	0,15	A	2	0,2
chr01	2659778	C	A	A	5	0,5	N	.	.	A	15	0,15	A	2	0,2
chr01	2669454	A	G	A	12	12,0	G	7	0,7	A	14	13,1	R	9	6,3
chr01	2669699	T	C	T	12	12,0	C	7	0,7	T	14	13,1	Y	9	6,3
chr01	2669762	C	T	C	12	12,0	T	7	0,7	C	14	13,1	Y	9	6,3
chr01	2684531	A	G	N	.	.	N	.	.	N	.	.	R	4	2,2
chr01	2684873	A	G	N	.	.	N	.	.	N	.	.	R	4	2,2
chr01	2684882	A	G	N	.	.	N	.	.	N	.	.	R	4	2,2
chr01	2686001	A	T	A	47	47,0	T	36	0,36	W	70	40,30	W	63	30,33
chr01	2690437	T	G	T	1	1,0	G	1	0,1	N	.	.	G	6	0,6
chr01	2690490	C	G	G	1	0,1	G	1	0,1	N	.	.	G	6	0,6
chr01	2690494	C	T	C	1	1,0	T	1	0,1	N	.	.	T	6	0,6
chr01	2690779	T	A	T	1	1,0	A	1	0,1	N	.	.	A	6	0,6
chr01	2694672	T	A	A	60	0,60	T	45	44,1	W	90	26,64	W	54	24,30
chr01	2704027	T	C	N	.	.	N	.	.	C	2	0,2	N	.	.
chr01	2704031	T	G	N	.	.	N	.	.	G	2	0,2	N	.	.
chr01	2704044	A	G	N	.	.	N	.	.	G	2	0,2	N	.	.
chr01	2704063	T	C	N	.	.	N	.	.	C	2	0,2	N	.	.
chr01	2704088	C	T	N	.	.	N	.	.	T	2	0,2	N	.	.
chr01	2704103	T	C	N	.	.	N	.	.	C	2	0,2	N	.	.
chr01	2704106	A	T	N	.	.	N	.	.	T	2	0,2	N	.	.
chr01	2704328	T	C	C	1	0,1	N	.	.	C	2	0,2	N	.	.
chr01	2713067	C	T	N	.	.	N	.	.	T	3	0,3	N	.	.
chr01	2713110	T	C	N	.	.	N	.	.	C	3	0,3	N	.	.
chr01	2713119	C	T	N	.	.	N	.	.	T	3	0,3	N	.	.
chr01	2713356	C	G	N	.	.	N	.	.	G	3	0,3	N	.	.
chr01	2713963	G	A	G	27	27,0	A	45	0,45	R	42	30,11	R	68	24,44
chr01	2714044	T	C	C	23	0,23	C	36	0,36	C	49	0,49	C	25	0,24
chr01	2714086	T	C	C	23	0,23	C	36	0,36	C	49	0,47	C	25	1,24
chr01	2714101	G	A	A	23	0,23	A	36	0,36	A	49	0,49	A	25	0,25
chr01	2714292	T	C	C	22	0,22	T	36	36,0	Y	49	16,33	Y	24	11,13
chr01	2714295	C	T	T	22	0,22	C	36	36,0	Y	49	16,33	Y	24	11,13
chr01	2714299	T	C	C	22	0,22	C	36	0,36	C	49	0,49	C	24	0,24
chr01	2714385	C	T	T	22	0,22	C	36	36,0	Y	49	16,33	Y	24	11,13
chr01	2714721	C	A	C	1	1,0	N	.	.	M	6	3,3	M	7	5,2
chr01	2714743	T	A	A	1	0,1	N	.	.	A	6	0,6	A	7	0,7
chr01	2714777	G	A	G	1	1,0	N	.	.	R	6	3,3	R	7	5,2
chr01	2714788	C	T	T	1	0,1	N	.	.	Y	6	3,3	Y	7	2,5
chr01	2715108	T	G	G	1	0,1	N	.	.	G	5	0,5	G	7	0,7
chr01	2719407	T	C	N	.	.	N	.	.	C	2	0,2	N	.	.
chr01	2719414	C	T	N	.	.	N	.	.	T	2	0,2	N	.	.
chr01	2719456	A	G	N	.	.	N	.	.	G	2	0,2	N	.	.
chr01	2719795	T	C	C	2	0,2	N	.	.	N	.	.	C	2	0,2
chr01	2719824	G	C	C	2	0,2	N	.	.	N	.	.	C	2	0,2
chr01	2726174	A	G	G	2	0,2	N	.	.	N	.	.	N	.	.
chr01	2726187	A	C	C	2	0,2	N	.	.	N	.	.	N	.	.
chr01	2726214	C	T	T	2	0,2	N	.	.	N	.	.	N	.	.
chr01	2726219	A	C	C	2	0,2	N	.	.	N	.	.	N	.	.
chr01	2726231	C	T	T	2	0,2	N	.	.	N	.	.	N	.	.
chr01	2726239	C	T	T	2	0,2	N	.	.	N	.	.	N	.	.
chr01	2726245	T	C	C	2	0,2	N	.	.	N	.	.	N	.	.
chr01	2726246	A	C	C	2	0,2	N	.	.	N	.	.	N	.	.
chr01	2726250	T	C	C	2	0,2	N	.	.	N	.	.	N	.	.
chr01	2726483	C	A	A	2	0,2	N	.	.	N	.	.	N	.	.
chr01	2726502	C	T	T	2	0,2	N	.	.	N	.	.	N	.	.
chr01	2726530	C	T	T	2	0,2	N	.	.	N	.	.	N	.	.
chr01	2727317	T	C	N	.	.	N	.	.	C	2	0,2	N	.	.
chr01	2727532	C	T	N	.	.	N	.	.	T	2	0,2	N	.	.
chr01	2729521	G	A	A	64	0,64	N	.	.	A	65	0,65	A	51	0,51
chr01	2730576	G	A	A	55	0,55	G	83	83,0	R	104	37,67	R	114	57,57
chr01	2733073	G	A	G	70	70,0	A	11	0,11	R	105	83,22	R	60	47,13
chr01	2733317	G	A	A	68	1,67	A	10	0,10	A	102	2100	A	57	3,53
chr01	2733318	G	A	A	68	2,65	A	10	0,10	A	102	2100	A	57	4,53
chr01	2755846	G	C	C	42	0,42	G	29	28,1	S	67	25,41	S	28	21,7
chr01	2758934	A	G	G	18	0,18	N	.	.	R	36	4,32	R	9	7,2
chr01	2760704	A	G	G	1	0,1	G	1	0,1	G	2	0,2	N	.	.
chr01	2760945	T	A	A	1	0,1	A	1	0,1	A	2	0,2	N	.	.
chr01	2761014	G	T	T	1	0,1	T	1	0,1	T	2	0,2	N	.	.
chr01	2761661	G	A	A	1	0,1	N	.	.	G	1	1,0	A	1	0,1
chr01	2761697	A	G	G	1	0,1	N	.	.	G	1	0,1	G	1	0,1
chr01	2761769	G	A	G	14	14,0	A	5	0,5	R	20	17,3	R	17	8,9
chr01	2761801	T	C	C	14	0,13	C	5	0,5	C	20	0,20	C	17	0,17
chr01	2763470	G	A	A	23	0,23	G	19	19,0	R	30	10,20	R	20	7,13
chr01	2763495	G	A	A	23	0,23	G	19	19,0	R	30	10,20	R	20	7,13
chr01	2781963	C	A	N	.	.	N	.	.	A	3	0,3	N	.	.
chr01	2792095	A	G	G	4	0,4	G	1	0,1	G	4	0,4	G	2	0,2
chr01	2792173	C	T	C	4	4,0	T	1	0,1	Y	4	1,3	C	2	2,0
chr01	2792441	G	A	G	7	7,0	N	.	.	R	5	2,3	N	.	.
chr01	2792722	C	T	T	7	0,7	N	.	.	Y	5	3,2	N	.	.
chr01	2795289	G	A	G	11	11,0	A	2	0,2	G	26	25,1	R	10	7,3
chr01	2805773	G	A	G	32	32,0	A	10	0,10	R	45	35,10	R	24	12,12
chr01	2806049	G	A	G	32	32,0	A	10	0,10	R	45	35,10	R	24	12,12
chr01	2806050	A	C	A	32	32,0	C	10	0,10	M	45	35,10	M	24	12,12
chr01	2832070	G	A	G	18	18,0	A	38	0,38	R	38	23,15	R	17	5,12
chr01	2832313	C	T	C	17	17,0	T	36	0,36	Y	36	23,13	Y	17	5,12
chr01	2832364	G	C	G	18	18,0	C	38	0,38	S	38	23,15	S	17	5,12
chr01	2833600	C	G	N	.	.	G	2	0,2	N	.	.	N	.	.
chr01	2835681	C	T	N	.	.	T	4	0,4	N	.	.	N	.	.
chr01	2835683	A	G	N	.	.	G	4	0,4	N	.	.	N	.	.
chr01	2835725	A	C	N	.	.	C	4	0,4	N	.	.	N	.	.
chr01	2835968	A	T	N	.	.	T	4	0,4	N	.	.	N	.	.
chr01	2859935	G	C	G	68	68,0	S	67	5,62	S	138	115,23	S	114	58,56
chr01	2868581	C	T	C	14	14,0	T	2	0,2	Y	30	26,4	Y	10	4,6
chr01	2868871	A	C	A	14	14,0	C	2	0,2	M	30	26,4	M	10	4,5
chr01	2868898	G	C	G	14	14,0	C	2	0,2	S	30	26,4	S	10	4,6
chr01	2869100	T	A	N	.	.	A	4	0,4	N	.	.	N	.	.
chr01	2886148	T	C	T	41	41,0	C	19	0,19	Y	62	54,8	Y	23	13,10
chr01	2899206	G	C	C	8	0,8	C	3	0,3	C	1	0,1	C	8	0,8
chr01	2899233	A	G	G	8	0,8	A	3	3,0	G	1	0,1	R	8	6,2
chr01	2899442	C	A	A	6	0,6	N	.	.	A	1	0,1	A	2	0,2
chr01	2899474	A	T	T	8	0,8	T	3	0,3	T	1	0,1	T	8	0,8
chr01	2901024	C	T	N	.	.	N	.	.	N	.	.	T	2	0,2
chr01	2911608	C	T	T	3	0,3	N	.	.	N	.	.	N	.	.
chr01	2917302	T	C	T	57	57,0	C	34	0,34	Y	176	97,79	Y	87	37,50
chr01	2920196	C	T	N	.	.	T	11	0,11	T	4	0,4	Y	17	9,8
chr01	2920260	G	A	G	20	20,0	A	36	0,36	R	65	23,42	R	38	16,22
chr01	2921853	G	A	N	.	.	N	.	.	A	2	0,2	N	.	.
chr01	2929753	A	C	N	.	.	N	.	.	C	2	0,2	N	.	.
chr01	2935877	A	G	N	.	.	G	2	0,2	N	.	.	N	.	.
chr01	2952069	A	G	N	.	.	G	2	0,2	N	.	.	G	1	0,1
chr01	2955891	T	C	N	.	.	C	1	0,1	C	1	0,1	N	.	.
chr01	2957625	A	G	A	17	17,0	G	11	0,11	R	37	24,13	R	18	14,4
chr01	2959255	A	G	N	.	.	N	.	.	G	2	0,2	N	.	.
chr01	2962926	A	T	N	.	.	A	1	1,0	T	2	0,2	N	.	.
chr01	2962961	A	G	N	.	.	G	1	0,1	G	2	0,2	N	.	.
chr01	2969322	T	C	C	25	0,25	C	42	0,42	C	56	0,56	C	56	0,56
chr01	2969379	A	G	G	25	0,25	G	42	0,42	G	56	0,56	G	55	0,55
chr01	2970497	G	A	A	3	0,3	N	.	.	N	.	.	N	.	.
chr01	2970525	G	A	A	3	0,3	N	.	.	N	.	.	N	.	.
chr01	2970780	T	C	C	3	0,3	N	.	.	N	.	.	N	.	.
chr01	2970838	T	C	C	3	0,3	N	.	.	N	.	.	N	.	.
chr01	2970839	A	G	G	3	0,3	N	.	.	N	.	.	N	.	.
chr01	2975395	A	G	N	.	.	G	21	0,20	G	25	1,24	G	11	0,11
chr01	2975397	T	C	N	.	.	C	21	0,21	C	25	0,25	C	11	0,11
chr01	2978640	G	A	N	.	.	A	1	0,1	N	.	.	A	8	0,8
chr01	2978655	A	G	N	.	.	G	1	0,1	N	.	.	G	8	0,8
chr01	2978676	T	C	N	.	.	C	1	0,1	N	.	.	C	8	0,8
chr01	2978682	A	C	N	.	.	C	1	0,1	N	.	.	C	8	0,8
chr01	2978910	G	A	N	.	.	A	1	0,1	N	.	.	A	8	0,8
chr01	2978920	A	G	N	.	.	G	1	0,1	N	.	.	G	8	0,8
chr01	2978925	C	T	N	.	.	T	1	0,1	N	.	.	T	8	0,8
chr01	2978952	T	C	N	.	.	C	1	0,1	N	.	.	C	8	0,8
chr01	2978954	T	G	N	.	.	G	1	0,1	N	.	.	G	8	0,8
chr01	2978957	T	C	N	.	.	C	1	0,1	N	.	.	C	8	0,8
chr01	2978964	A	T	N	.	.	T	1	0,1	N	.	.	T	8	0,8
chr01	2978965	C	T	N	.	.	T	1	0,1	N	.	.	T	8	0,8
chr01	2978971	G	T	N	.	.	T	1	0,1	N	.	.	T	8	0,8
chr01	2978980	G	A	N	.	.	A	1	0,1	N	.	.	A	8	0,8
chr01	2984685	A	T	N	.	.	N	.	.	T	3	0,3	N	.	.
chr01	2987105	A	G	G	8	0,8	G	2	0,2	G	5	0,5	G	2	0,2
chr01	2995957	A	C	N	.	.	N	.	.	N	.	.	C	2	0,2
chr01	2996188	G	A	N	.	.	N	.	.	N	.	.	A	2	0,2
chr01	2996224	A	C	N	.	.	N	.	.	N	.	.	C	2	0,2
chr01	3001186	G	A	N	.	.	A	7	5,2	G	6	6,0	N	.	.
chr01	3001248	G	A	N	.	.	G	7	6,1	A	6	4,2	N	.	.
chr01	3001260	G	A	N	.	.	G	7	7,0	A	6	4,2	N	.	.
chr01	3001269	C	T	N	.	.	T	7	3,4	T	6	2,4	N	.	.
chr01	3001457	C	A	N	.	.	C	7	7,0	A	4	2,2	N	.	.
chr01	3004977	T	C	N	.	.	C	2	0,2	N	.	.	N	.	.
chr01	3006945	C	T	T	6	0,6	C	4	4,0	Y	35	5,30	Y	15	7,8
chr01	3006968	G	A	G	6	6,0	A	4	0,4	R	35	30,5	R	15	8,7
chr01	3007055	A	G	N	.	.	G	4	0,4	N	.	.	N	.	.
chr01	3007525	A	T	T	17	0,17	A	19	19,0	T	50	3,47	W	27	14,13
chr01	3007816	G	A	A	17	0,17	G	19	19,0	A	50	3,47	R	27	14,13
chr01	3008663	G	A	N	.	.	A	12	0,12	A	1	0,1	A	5	0,5
chr01	3008670	A	G	N	.	.	G	12	0,12	G	1	0,1	G	5	0,5
chr01	3008805	G	A	A	1	0,1	A	5	0,5	A	4	0,4	A	3	0,3
chr01	3008882	T	A	A	1	0,1	A	3	0,3	A	4	0,4	A	3	0,3
chr01	3008891	T	C	C	1	0,1	C	3	0,3	C	4	0,4	C	3	0,3
chr01	3009070	A	G	G	1	0,1	G	5	0,5	G	4	0,4	G	3	0,3
chr01	3009116	A	G	G	1	0,1	A	5	5,0	G	4	0,4	A	3	3,0
chr01	3009127	C	T	T	1	0,1	C	5	5,0	T	4	0,4	C	3	3,0
chr01	3013926	T	C	C	19	0,19	C	14	0,14	C	23	0,23	C	23	0,23
chr01	3013944	G	A	A	17	0,17	G	14	14,0	R	22	9,13	R	23	14,9
chr01	3013945	G	A	A	17	0,17	G	14	14,0	R	22	9,13	R	23	14,9
chr01	3017421	C	T	T	52	0,52	T	17	0,17	T	61	0,61	T	45	0,45
chr01	3017663	C	A	A	52	0,52	A	17	0,15	A	61	0,60	A	45	0,45
chr01	3031560	G	T	T	20	0,20	N	.	.	T	15	0,15	T	22	0,22
chr01	3035695	T	C	C	28	0,28	C	43	0,43	C	88	0,88	C	71	0,71
chr01	3035712	T	C	T	28	28,0	C	41	0,41	Y	88	80,8	Y	70	29,41
chr01	3036057	C	A	A	51	0,51	A	38	0,38	A	76	1,75	A	61	0,61
chr01	3042683	A	G	G	50	0,50	G	30	0,30	G	96	0,95	G	68	0,68
chr01	3042686	C	T	T	50	0,50	T	30	0,28	T	96	0,96	T	69	1,67
chr01	3051005	C	A	C	13	13,0	A	4	0,4	M	23	15,8	M	16	9,7
chr01	3051342	C	T	C	13	13,0	T	4	0,4	Y	22	14,8	Y	15	8,7
chr01	3058868	T	C	T	7	7,0	C	5	0,5	N	.	.	Y	7	5,2
chr01	3058919	C	T	C	7	7,0	T	5	0,5	N	.	.	Y	7	5,2
chr01	3058952	A	G	A	7	7,0	G	5	0,5	N	.	.	R	7	5,2
chr01	3061062	G	A	G	2	2,0	A	5	0,5	G	6	6,0	R	6	1,5
chr01	3065107	T	A	N	.	.	A	2	0,2	N	.	.	N	.	.
chr01	3065305	C	A	N	.	.	A	13	11,2	N	.	.	N	.	.
chr01	3081159	T	C	N	.	.	N	.	.	N	.	.	C	2	0,2
chr01	3081161	G	T	N	.	.	N	.	.	N	.	.	T	2	0,2
chr01	3081521	A	G	N	.	.	N	.	.	G	2	0,2	N	.	.
chr01	3081784	A	T	N	.	.	N	.	.	T	2	0,2	N	.	.
chr01	3081795	T	C	N	.	.	N	.	.	C	2	0,2	N	.	.
chr01	3082201	A	G	G	31	0,31	G	18	0,18	G	96	0,96	G	60	0,60
chr01	3082235	A	C	A	31	31,0	C	18	0,18	M	96	69,27	M	61	30,31
chr01	3084305	C	T	C	53	52,0	T	25	0,25	Y	103	64,38	Y	68	26,42
chr01	3084312	A	G	A	53	52,1	G	25	0,25	R	103	67,36	R	68	26,42
chr01	3095691	T	C	N	.	.	C	3	0,3	T	1	1,0	N	.	.
chr01	3095706	G	A	N	.	.	A	3	0,3	G	1	1,0	N	.	.
chr01	3154009	A	G	N	.	.	N	.	.	N	.	.	G	3	0,3
chr01	3154632	A	G	G	1	0,1	N	.	.	G	5	0,5	R	2	1,1
chr01	3154838	G	T	T	1	0,1	N	.	.	T	5	0,5	T	1	0,1
chr01	3158568	A	T	N	.	.	N	.	.	T	8	0,8	N	.	.
chr01	3159712	A	T	N	.	.	N	.	.	W	4	1,3	N	.	.
chr01	3165168	C	T	T	6	2,4	C	4	4,0	T	2	1,1	N	.	.
chr01	3165206	G	T	T	6	2,4	G	4	4,0	T	2	1,1	N	.	.
chr01	3175964	C	A	N	.	.	N	.	.	A	3	0,3	N	.	.
chr01	3176031	T	G	N	.	.	N	.	.	G	3	0,3	N	.	.
chr01	3186923	G	A	A	10	0,10	G	12	12,0	R	20	8,12	R	13	8,5
chr01	3192962	G	A	N	.	.	A	3	0,3	A	1	0,1	A	1	0,1
chr01	3192986	T	C	N	.	.	C	3	0,3	C	1	0,1	C	1	0,1
chr01	3192988	A	G	N	.	.	G	3	0,3	G	1	0,1	G	1	0,1
chr01	3193020	G	C	N	.	.	C	3	0,3	C	1	0,1	C	1	0,1
chr01	3193024	T	C	N	.	.	C	3	0,3	C	1	0,1	C	1	0,1
chr01	3193029	T	G	N	.	.	G	3	0,3	G	1	0,1	G	1	0,1
chr01	3193040	A	G	N	.	.	G	3	0,3	G	1	0,1	G	1	0,1
chr01	3193261	T	C	N	.	.	C	3	0,3	N	.	.	N	.	.
chr01	3193273	T	C	N	.	.	C	3	0,3	N	.	.	N	.	.
chr01	3193290	A	T	N	.	.	T	3	0,3	T	1	0,1	T	1	0,1
chr01	3193353	T	G	N	.	.	N	.	.	G	1	0,1	G	1	0,1
chr01	3193355	C	T	N	.	.	N	.	.	T	1	0,1	T	1	0,1
chr01	3193396	G	A	A	15	0,15	G	8	8,0	R	18	5,13	R	14	8,6
chr01	3193404	G	A	A	15	0,15	A	8	0,8	A	18	0,18	A	14	0,14
chr01	3194065	C	T	T	2	0,2	N	.	.	T	8	0,8	T	4	0,4
chr01	3194749	C	T	T	14	1,13	C	7	7,0	Y	28	21,7	Y	19	10,9
chr01	3202001	C	A	A	12	0,12	A	10	0,10	A	9	0,9	A	3	0,3
chr01	3202007	C	T	T	12	0,12	T	10	0,10	T	9	0,9	T	3	0,3
chr01	3202008	T	C	C	12	0,12	C	10	0,10	C	9	0,9	C	3	0,3
chr01	3202012	G	A	A	12	0,12	N	.	.	A	9	0,9	A	3	0,3
chr01	3202153	A	G	G	8	0,8	G	10	0,10	G	8	0,8	G	3	0,3
chr01	3202165	A	G	G	8	0,8	G	10	0,10	G	8	0,8	G	3	0,3
chr01	3202178	C	A	A	12	0,12	A	10	0,10	A	8	0,8	A	3	0,3
chr01	3202224	C	T	T	4	0,4	N	.	.	N	.	.	N	.	.
chr01	3202248	A	G	G	4	0,4	N	.	.	N	.	.	N	.	.
chr01	3213725	C	T	T	29	0,29	T	11	0,11	T	76	0,76	T	30	0,30
chr01	3213973	C	T	C	30	30,0	T	11	0,11	Y	75	60,15	Y	32	23,9
chr01	3213974	G	A	A	30	0,30	A	11	0,11	A	75	0,75	A	32	0,32
chr01	3228814	A	G	G	3	0,3	N	.	.	G	2	0,2	N	.	.
chr01	3228866	G	A	A	3	0,3	N	.	.	R	2	1,1	N	.	.
chr01	3229042	T	G	G	3	0,3	N	.	.	K	2	1,1	N	.	.
chr01	3229071	A	G	G	3	0,3	N	.	.	A	2	1,1	N	.	.
chr01	3229105	A	G	G	3	0,3	N	.	.	G	2	1,1	N	.	.
chr01	3230622	C	T	C	5	5,0	Y	16	12,4	C	39	39,0	C	11	11,0
chr01	3231483	C	A	A	1	0,1	C	1	1,0	A	4	0,4	M	4	3,1
chr01	3231739	A	C	C	1	0,1	A	1	1,0	C	4	0,4	M	4	3,1
chr01	3241367	T	G	G	2	0,2	N	.	.	N	.	.	N	.	.
chr01	3243406	G	A	N	.	.	N	.	.	N	.	.	A	2	0,2
chr01	3252237	A	C	C	62	0,62	C	79	0,79	C	140	0,140	C	119	0,119
chr01	3256505	G	A	N	.	.	N	.	.	A	2	0,2	N	.	.
chr01	3256712	A	G	N	.	.	N	.	.	G	2	0,2	N	.	.
chr01	3257877	G	A	N	.	.	A	3	0,3	N	.	.	N	.	.
chr01	3258132	A	G	N	.	.	G	3	0,3	N	.	.	N	.	.
chr01	3258291	C	T	N	.	.	T	1	0,1	N	.	.	T	1	0,1
chr01	3258892	C	T	N	.	.	T	4	0,4	T	8	0,8	N	.	.
chr01	3258906	C	T	N	.	.	T	4	0,4	T	8	0,8	N	.	.
chr01	3269734	G	C	C	71	0,71	C	58	0,58	C	142	1141	C	46	0,46
chr01	3272760	C	T	C	10	10,0	T	36	0,36	Y	54	41,13	Y	48	6,42
chr01	3272788	C	T	T	10	0,10	T	36	0,36	T	54	0,54	T	48	0,48
chr01	3272809	G	A	A	10	0,10	A	36	0,36	A	54	0,53	A	48	0,48
chr01	3273108	G	A	A	10	0,10	A	33	0,33	A	52	0,52	A	50	0,50
chr01	3276293	G	A	A	7	0,7	A	7	0,7	A	23	0,23	A	14	0,14
chr01	3276582	A	C	C	6	0,6	C	7	0,7	C	23	0,23	C	14	0,14
chr01	3288372	C	T	T	1	0,1	C	1	1,0	T	1	0,1	C	2	2,0
chr01	3288463	T	A	T	1	1,0	A	1	0,1	T	1	1,0	A	2	0,1
chr01	3289899	T	G	N	.	.	G	4	0,4	N	.	.	G	9	0,9
chr01	3290503	T	C	N	.	.	N	.	.	N	.	.	C	2	0,2
chr01	3299294	G	A	A	2	0,2	N	.	.	A	3	0,3	G	1	1,0
chr01	3299300	G	A	A	2	0,2	N	.	.	A	3	0,3	G	1	1,0
chr01	3333588	A	C	A	2	2,0	N	.	.	C	1	0,1	M	4	1,3
chr01	3334746	C	G	N	.	.	C	2	2,0	G	5	0,5	S	6	5,1
chr01	3339175	C	A	A	1	0,1	C	1	1,0	A	1	0,1	A	1	0,1
chr01	3339184	C	A	A	1	0,1	A	1	0,1	A	1	0,1	A	1	0,1
chr01	3339436	T	C	C	1	0,1	T	1	1,0	C	1	0,1	C	1	0,1
chr01	3353359	C	T	N	.	.	T	2	0,2	N	.	.	N	.	.
chr01	3355693	G	A	A	1	0,1	G	1	1,0	G	1	1,0	R	3	1,2
chr01	3355929	C	A	A	1	0,1	C	1	1,0	C	1	1,0	M	3	1,2
chr01	3355960	G	A	A	1	0,1	G	1	1,0	G	1	1,0	R	3	1,2
chr01	3356435	C	T	T	30	0,30	C	47	47,0	Y	126	40,85	Y	75	47,28
chr01	3356520	A	T	T	31	0,31	A	48	48,0	W	129	41,88	W	75	47,28
chr01	3373141	G	A	N	.	.	N	.	.	A	3	0,3	A	2	0,2
chr01	3423776	G	T	G	8	8,0	T	1	0,1	K	4	1,3	N	.	.
chr01	3520076	A	G	G	24	0,24	G	9	0,9	G	25	0,25	G	8	0,8
chr01	3663570	T	G	G	1	0,1	N	.	.	K	6	1,5	N	.	.
chr01	3663599	G	A	A	1	0,1	N	.	.	R	6	1,5	N	.	.
chr01	3663855	A	T	N	.	.	N	.	.	T	5	0,5	N	.	.
chr01	3664476	A	G	N	.	.	G	2	0,2	G	4	0,4	G	2	0,2
chr01	3664490	A	G	G	1	0,1	A	4	4,0	R	21	17,4	R	9	7,2
chr01	3664565	C	T	T	1	0,1	C	4	4,0	C	17	17,0	Y	9	7,2
chr01	3664805	C	G	G	1	0,1	C	4	4,0	S	21	17,4	S	9	7,2
chr01	3678334	C	T	N	.	.	N	.	.	T	2	0,2	N	.	.
chr01	3678570	A	G	N	.	.	N	.	.	G	2	0,2	N	.	.
chr01	3678572	T	C	N	.	.	N	.	.	C	2	0,2	N	.	.
chr01	3722385	A	T	N	.	.	T	2	0,2	N	.	.	N	.	.
chr01	3723149	C	A	N	.	.	A	4	0,4	N	.	.	N	.	.
chr01	3729040	T	C	N	.	.	N	.	.	C	3	0,3	N	.	.
chr01	3729271	G	A	N	.	.	N	.	.	A	3	0,3	N	.	.
chr01	3729281	A	G	N	.	.	N	.	.	G	3	0,3	N	.	.
chr01	3729315	C	T	N	.	.	N	.	.	T	3	0,3	N	.	.
chr01	3735733	A	T	T	20	0,20	T	20	0,20	T	20	0,20	T	18	0,18
chr01	3738436	C	T	T	9	0,9	T	4	0,4	T	26	0,26	T	10	0,10
chr01	3740551	A	G	G	4	0,4	G	3	0,3	G	4	0,4	G	9	0,9
chr01	3740586	A	C	C	4	0,4	C	3	0,3	C	4	0,4	C	9	0,9
chr01	3761533	G	A	A	11	0,11	A	16	0,16	A	28	0,28	A	20	0,20
chr01	3766342	A	C	C	30	0,30	C	20	0,20	C	90	0,90	C	44	0,44
chr01	3766403	G	A	A	30	0,30	A	20	0,20	A	90	0,90	A	44	0,44
chr01	3787754	G	A	A	5	0,5	A	3	0,3	A	16	0,16	A	10	0,10
chr01	3807358	T	C	C	1	0,1	N	.	.	Y	3	1,2	N	.	.
chr01	3810128	A	C	N	.	.	N	.	.	C	11	0,11	N	.	.
chr01	3810143	C	T	N	.	.	N	.	.	T	11	0,11	N	.	.
chr01	3811357	T	C	N	.	.	N	.	.	N	.	.	C	3	0,3
chr01	3814664	T	C	C	19	0,19	T	11	11,0	Y	65	21,44	Y	48	19,29
chr01	3814682	A	G	G	19	0,19	A	11	11,0	R	65	21,44	R	48	19,29
chr01	3815083	G	C	C	91	1,90	G	36	35,1	S	73	23,50	S	62	21,41
chr01	3819523	A	G	G	5	0,5	N	.	.	G	17	0,17	G	1	0,1
chr01	3819553	G	A	A	5	0,5	N	.	.	A	17	0,17	A	1	0,1
chr01	3820089	C	T	T	10	0,10	C	15	15,0	Y	58	8,50	T	12	0,12
chr01	3821565	T	C	C	4	0,4	T	3	3,0	N	.	.	C	4	0,4
chr01	3822825	C	T	T	4	2,2	N	.	.	T	14	10,4	T	14	8,6
chr01	3823136	T	A	A	144	0,144	N	.	.	A	199	0,199	A	96	0,96
chr01	3823138	T	C	C	144	0,144	N	.	.	C	199	0,199	C	96	0,95
chr01	3823180	C	T	T	144	0,143	N	.	.	T	199	1198	T	96	0,96
chr01	3823967	A	G	G	83	0,83	A	13	13,0	G	107	7,99	R	95	34,61
chr01	3825993	T	C	C	142	83,59	T	93	93,0	Y	250	173,76	Y	228	191,37
chr01	3826651	C	T	T	2	0,2	N	.	.	T	1	0,1	N	.	.
chr01	3826918	C	G	G	2	0,2	N	.	.	G	1	0,1	N	.	.
chr01	3829994	G	A	A	70	1,69	A	34	0,34	A	122	6116	A	76	4,72
chr01	3830000	C	T	T	70	1,69	T	34	0,34	T	122	6116	T	76	3,73
chr01	3830020	G	A	A	70	1,69	A	34	0,34	A	122	6116	A	76	3,73
chr01	3830025	G	T	T	70	1,69	T	34	0,34	T	122	6116	T	76	3,73
chr01	3839163	C	T	N	.	.	N	.	.	T	3	0,3	N	.	.
chr01	3839365	T	A	N	.	.	N	.	.	A	3	0,3	N	.	.
chr01	3840003	G	A	A	27	0,27	G	52	52,0	R	27	14,12	R	35	28,7
chr01	3840020	A	G	G	27	0,27	A	52	52,0	R	27	15,12	R	35	28,7
chr01	3843074	C	T	T	3	0,3	C	12	12,0	Y	14	4,10	Y	7	5,2
chr01	3846985	G	A	A	8	0,8	G	16	16,0	R	16	4,12	R	7	4,3
chr01	3846999	T	A	A	8	0,8	T	16	16,0	W	16	4,12	W	7	4,3
chr01	3848424	T	C	C	1	0,1	T	1	1,0	Y	5	1,4	C	4	0,4
chr01	3848437	G	T	T	1	0,1	G	1	1,0	K	5	1,4	T	4	0,4
chr01	3848445	A	T	T	1	0,1	A	1	1,0	W	5	1,4	T	4	0,4
chr01	3855979	A	G	G	4	0,4	N	.	.	G	1	0,1	G	3	0,3
chr01	3865751	G	T	N	.	.	N	.	.	T	1	0,1	T	3	0,3
chr01	3883202	A	G	G	24	0,24	A	29	29,0	G	88	3,85	R	28	19,9
chr01	3883213	T	A	A	24	0,24	T	29	29,0	A	88	3,85	W	28	19,9
chr01	3883216	A	C	C	24	0,24	A	29	29,0	C	88	3,85	M	28	19,9
chr01	3887590	T	A	A	4	0,4	N	.	.	N	.	.	N	.	.
chr01	3887905	G	A	A	4	0,4	N	.	.	N	.	.	N	.	.
chr01	3897962	T	C	N	.	.	N	.	.	N	.	.	C	2	0,2
chr01	3898045	A	G	N	.	.	N	.	.	N	.	.	G	2	0,2
chr01	3898251	T	C	N	.	.	N	.	.	N	.	.	C	2	0,2
chr01	3914768	T	G	G	2	0,2	N	.	.	G	7	0,7	G	8	0,8
chr01	3916670	T	G	N	.	.	N	.	.	N	.	.	G	2	0,2
chr01	3916719	A	T	N	.	.	N	.	.	N	.	.	T	2	0,2
chr01	3929171	C	T	T	10	0,10	C	9	9,0	Y	35	14,21	Y	9	2,7
chr01	3929574	C	A	A	46	0,46	C	31	31,0	M	84	23,61	M	35	15,20
chr01	3933075	A	C	C	34	0,34	A	42	42,0	M	68	24,44	M	55	32,23
chr01	3948682	T	G	G	23	0,23	T	16	16,0	K	26	8,18	K	19	10,9
chr01	3948693	G	A	A	23	0,23	G	16	16,0	R	26	7,19	R	19	9,10
chr01	3948694	C	T	T	23	0,23	C	16	16,0	Y	26	6,19	Y	19	9,10
chr01	3958878	T	A	A	1	0,1	N	.	.	W	6	3,2	N	.	.
chr01	3958945	T	C	C	1	0,1	N	.	.	Y	6	3,3	N	.	.
chr01	3959202	A	G	G	1	0,1	N	.	.	R	6	3,3	N	.	.
chr01	3962778	T	C	C	34	0,33	T	18	18,0	Y	87	12,73	Y	52	25,27
chr01	3962834	A	C	C	32	0,32	A	18	18,0	M	84	11,73	M	52	25,27
chr01	3964531	C	T	T	7	0,7	N	.	.	Y	13	1,12	T	3	0,3
chr01	3970631	T	C	C	63	0,63	C	38	0,38	C	90	0,90	C	64	0,64
chr01	3970642	A	T	T	63	0,63	T	38	0,38	T	90	0,90	T	64	0,64
chr01	3970654	C	G	G	63	0,63	G	38	0,38	G	90	1,89	G	64	0,64
chr01	3972566	T	C	C	5	0,5	T	4	4,0	Y	11	7,4	Y	10	6,4
chr01	3972813	C	T	T	5	0,5	C	4	4,0	Y	11	7,4	Y	10	6,4
chr01	3972838	G	A	A	5	0,5	G	4	4,0	R	11	7,4	R	10	6,4
chr01	3983308	C	A	A	4	0,4	N	.	.	C	13	13,0	C	4	4,0
chr01	3986897	G	A	A	4	0,4	N	.	.	N	.	.	G	4	4,0
chr01	3996222	T	C	N	.	.	Y	6	4,2	N	.	.	N	.	.
chr01	4002237	C	A	A	9	0,9	C	7	7,0	M	19	6,13	M	9	8,1
chr01	4006931	T	A	A	19	0,19	A	27	0,27	A	39	0,39	A	18	0,18
chr01	4006965	A	T	T	19	0,19	T	27	0,27	T	40	0,40	T	18	0,18
chr01	4006971	G	T	T	19	0,19	T	27	0,26	T	40	0,40	T	18	0,18
chr01	4006993	C	T	T	18	0,17	T	26	0,26	T	40	1,38	T	18	0,17
chr01	4007004	T	G	G	18	0,18	G	26	0,26	G	39	0,39	G	18	0,18
chr01	4015123	C	T	T	17	0,17	C	25	25,0	Y	27	11,16	Y	29	14,15
chr01	4015124	G	A	A	17	0,17	G	25	25,0	R	27	11,16	R	29	14,15
chr01	4015756	T	A	A	20	0,20	T	18	17,1	W	48	6,42	W	24	6,17
chr01	4015777	T	C	C	20	0,20	T	18	17,1	Y	48	6,42	Y	24	7,17
chr01	4016110	G	T	T	20	0,20	G	18	17,1	K	48	6,42	K	24	7,16
chr01	4016580	A	G	G	12	0,12	N	.	.	N	.	.	A	5	5,0
chr01	4016829	A	G	G	12	0,12	N	.	.	N	.	.	A	5	5,0
chr01	4016843	C	T	T	12	0,12	N	.	.	N	.	.	C	5	5,0
chr01	4016872	C	T	T	12	0,12	N	.	.	N	.	.	C	5	5,0
chr01	4018055	A	G	G	35	0,35	A	21	20,1	R	84	32,52	R	70	28,42
chr01	4021711	G	A	A	81	0,81	G	58	58,0	R	154	44110	R	89	63,26
chr01	4023319	G	A	N	.	.	A	2	0,2	N	.	.	N	.	.
chr01	4023323	G	A	N	.	.	A	2	0,2	N	.	.	N	.	.
chr01	4023594	G	A	N	.	.	A	2	0,2	N	.	.	N	.	.
chr01	4038503	T	A	A	4	0,4	N	.	.	N	.	.	N	.	.
chr01	4041209	G	A	N	.	.	N	.	.	R	3	1,2	N	.	.
chr01	4049130	A	G	G	60	0,60	G	88	0,88	G	98	0,98	G	61	0,61
chr01	4069915	C	T	Y	211	77134	Y	212	79133	Y	250	96154	Y	250	71179
chr01	4079472	C	T	Y	94	53,41	C	67	67,0	Y	116	94,22	Y	114	97,17
chr01	4079808	A	G	R	95	30,65	G	67	0,67	R	116	28,88	R	113	23,89
chr01	4083028	T	C	N	.	.	N	.	.	N	.	.	C	9	0,9
chr01	4100870	A	G	G	4	0,4	N	.	.	N	.	.	N	.	.
chr01	4101360	G	A	A	216	0,216	A	150	0,150	A	250	0,250	A	250	0,250
chr01	4109679	A	G	R	249	85163	R	158	55103	R	250	112138	R	249	67181
chr01	4112533	G	A	N	.	.	N	.	.	A	4	0,4	N	.	.
chr01	4133716	T	G	N	.	.	G	6	0,6	N	.	.	N	.	.
chr01	4155758	T	G	G	45	0,45	G	21	0,21	G	80	0,80	G	73	1,72
chr01	4155766	A	G	G	45	0,45	G	21	0,21	G	80	0,80	G	73	0,73
chr01	4155962	T	G	G	5	0,5	G	2	0,2	G	8	0,8	G	9	0,9
chr01	4158681	G	A	A	12	0,12	N	.	.	A	31	0,31	A	10	0,10
chr01	4158727	T	G	G	13	0,13	N	.	.	G	31	0,31	G	10	0,10
chr01	4158732	T	A	W	13	1,12	N	.	.	A	31	0,31	A	10	0,10
chr01	4159086	A	G	G	13	0,13	N	.	.	G	31	0,31	G	10	0,10
chr01	4159092	C	T	T	13	0,13	N	.	.	T	31	0,31	T	10	0,10
chr01	4159094	A	G	G	13	0,13	N	.	.	G	31	0,31	G	10	0,10
chr01	4159109	A	G	G	13	0,13	N	.	.	G	31	0,31	G	10	0,10
chr01	4159113	T	C	C	13	0,13	N	.	.	C	31	0,31	C	10	0,10
chr01	4172037	A	G	N	.	.	N	.	.	G	2	0,2	G	1	0,1
chr01	4172126	G	A	N	.	.	N	.	.	A	2	0,2	A	1	0,1
chr01	4172224	G	A	N	.	.	N	.	.	A	1	0,1	A	1	0,1
chr01	4216367	A	T	N	.	.	N	.	.	N	.	.	T	2	0,2
chr01	4216372	C	A	N	.	.	N	.	.	N	.	.	A	2	0,2
chr01	4216389	G	A	N	.	.	N	.	.	N	.	.	A	2	0,2
chr01	4216396	C	T	N	.	.	N	.	.	N	.	.	T	2	0,2
chr01	4216633	T	C	N	.	.	N	.	.	N	.	.	C	2	0,2
chr01	4216645	A	G	N	.	.	N	.	.	N	.	.	G	2	0,2
chr01	4216650	C	G	N	.	.	N	.	.	N	.	.	G	2	0,2
chr01	4216652	T	C	N	.	.	N	.	.	N	.	.	C	2	0,2
chr01	4216655	G	A	N	.	.	N	.	.	N	.	.	A	2	0,2
chr01	4216662	G	T	N	.	.	N	.	.	N	.	.	T	2	0,2
chr01	4216671	C	T	N	.	.	N	.	.	N	.	.	T	2	0,2
chr01	4268111	T	G	G	49	0,49	G	54	0,54	G	124	1123	G	55	0,55
chr01	4285930	G	A	A	74	0,74	N	.	.	A	45	0,45	A	66	0,66
chr01	4285942	G	A	A	74	0,74	N	.	.	A	45	0,45	A	66	0,66
chr01	4285968	C	A	A	74	0,74	N	.	.	A	45	0,45	A	66	0,66
chr01	4285978	G	A	A	74	0,74	N	.	.	A	45	0,45	A	66	0,66
chr01	4286214	A	C	C	4	0,4	N	.	.	C	9	0,9	C	4	0,4
chr01	4313852	G	C	N	.	.	N	.	.	C	3	0,3	N	.	.
chr01	4324659	A	C	C	3	0,3	N	.	.	N	.	.	N	.	.
chr01	4324735	T	C	C	3	0,3	N	.	.	N	.	.	N	.	.
chr01	4340558	G	A	A	4	0,4	A	3	0,3	A	9	0,9	A	2	0,2
chr01	4340602	G	A	A	4	0,4	A	3	0,3	A	9	0,9	A	2	0,2
chr01	4340820	C	G	N	.	.	N	.	.	N	.	.	G	2	0,2
chr01	4341506	G	A	N	.	.	N	.	.	A	1	0,1	A	2	0,2
chr01	4341561	A	G	G	28	0,28	G	11	0,11	G	44	0,44	G	24	0,24
chr01	4341597	C	T	T	28	0,28	T	11	0,11	T	44	0,44	T	24	0,24
chr01	4343883	A	G	G	4	0,4	G	12	0,12	G	1	0,1	G	1	0,1
chr01	4343908	G	T	T	4	0,4	T	12	0,12	T	1	0,1	T	1	0,1
chr01	4349700	T	C	N	.	.	N	.	.	C	5	0,5	N	.	.
chr01	4355254	C	A	N	.	.	A	1	0,1	A	1	0,1	A	2	0,2
chr01	4355273	A	G	N	.	.	N	.	.	G	1	0,1	G	2	0,2
chr01	4362080	A	T	N	.	.	T	2	0,2	N	.	.	N	.	.
chr01	4362358	A	G	N	.	.	N	.	.	G	5	0,5	N	.	.
chr01	4362402	A	G	N	.	.	N	.	.	G	5	0,5	N	.	.
chr01	4376714	A	C	C	38	0,38	C	28	0,28	C	69	2,66	C	88	0,88
chr01	4376964	T	C	C	36	0,36	C	28	0,28	C	69	0,69	C	89	0,87
chr01	4376975	G	C	C	37	0,37	C	28	0,28	C	69	0,69	C	89	0,88
chr01	4382223	C	T	T	1	0,1	T	3	0,3	T	6	0,6	T	8	0,8
chr01	4382470	A	G	N	.	.	G	3	1,1	G	6	0,6	G	8	0,8
chr01	4382480	A	G	G	1	0,1	G	3	0,3	G	6	0,6	G	8	0,8
chr01	4388748	T	C	N	.	.	N	.	.	C	3	0,2	N	.	.
chr01	4389150	T	C	C	15	0,15	C	12	0,12	C	27	0,27	C	5	0,5
chr01	4394050	T	C	N	.	.	N	.	.	N	.	.	C	2	0,2
chr01	4394186	G	A	N	.	.	N	.	.	N	.	.	A	2	0,2
chr01	4394233	G	T	T	6	0,6	T	1	0,1	T	3	0,3	T	2	0,2
chr01	4394293	C	T	T	6	0,6	T	1	0,1	T	3	0,3	T	2	0,2
chr01	4394527	T	C	C	6	0,6	C	1	0,1	C	3	0,3	C	2	0,2
chr01	4394539	A	G	G	6	0,6	G	1	0,1	G	3	0,3	G	2	0,2
chr01	4395605	C	A	N	.	.	N	.	.	A	5	0,5	A	10	0,10
chr01	4395642	C	T	T	1	0,1	N	.	.	T	7	0,7	T	10	0,10
chr01	4395688	C	T	T	1	0,1	N	.	.	T	2	0,2	N	.	.
chr01	4395697	C	T	T	1	0,1	N	.	.	T	2	0,2	N	.	.
chr01	4395717	G	T	N	.	.	N	.	.	T	2	0,2	N	.	.
chr01	4400612	C	G	N	.	.	N	.	.	G	3	0,3	N	.	.
chr01	4400627	A	G	N	.	.	N	.	.	G	3	0,3	N	.	.
chr01	4431444	T	C	N	.	.	C	47	0,47	C	53	0,53	C	35	0,35
chr01	4438097	C	T	N	.	.	N	.	.	T	2	0,2	C	2	2,0
chr01	4461747	C	A	A	52	0,52	A	1	0,1	A	63	0,63	A	9	0,9
chr01	4461754	A	T	T	52	0,52	T	1	0,1	T	63	0,63	T	9	0,9
chr01	4461808	T	A	A	52	0,52	A	1	0,1	A	63	0,63	A	9	0,9
chr01	4461815	A	T	T	52	0,52	T	1	0,1	T	63	0,63	T	9	0,9
chr01	4472252	G	A	N	.	.	A	1	0,1	R	6	3,3	R	2	1,1
chr01	4483449	G	T	N	.	.	T	1	0,1	T	3	0,3	N	.	.
chr01	4488648	A	G	G	42	0,42	G	32	0,32	G	127	0,127	G	45	0,45
chr01	4488690	T	C	C	42	0,42	C	32	0,32	C	128	0,128	C	45	0,45
chr01	4488702	C	A	A	42	0,42	A	32	0,32	A	128	0,128	A	45	0,45
chr01	4488947	G	A	A	42	0,41	A	32	0,32	A	128	0,128	A	45	0,45
chr01	4489021	C	T	T	42	0,42	T	32	0,32	T	128	0,128	T	45	0,45
chr01	4504170	G	A	A	25	0,24	N	.	.	A	55	0,55	A	5	0,5
chr01	4504184	T	C	C	25	0,25	N	.	.	C	55	0,55	C	5	0,5
chr01	4504186	A	G	G	25	0,25	N	.	.	G	54	0,54	G	5	0,5
chr01	4504189	A	G	G	25	0,25	N	.	.	G	55	1,54	G	5	0,5
chr01	4504414	A	G	G	49	0,49	N	.	.	G	80	0,80	G	19	0,19
chr01	4504421	T	C	C	49	24,25	N	.	.	C	80	24,56	C	19	14,5
chr01	4504441	T	C	C	49	24,25	N	.	.	C	80	24,56	C	19	14,5
chr01	4504443	G	A	A	49	24,25	N	.	.	A	80	25,55	A	19	14,5
chr01	4504449	T	C	C	49	24,25	N	.	.	C	80	24,56	C	19	14,5
chr01	4513458	T	C	Y	5	3,2	Y	3	1,2	Y	8	3,5	Y	7	2,5
chr01	4513490	G	A	R	5	3,2	R	3	1,2	R	8	3,5	R	7	2,5
chr01	4513510	C	T	Y	5	3,2	Y	3	1,2	Y	8	3,5	Y	7	2,5
chr01	4513515	C	T	Y	5	3,2	Y	3	1,2	Y	8	3,5	Y	7	2,5
chr01	4513542	C	T	Y	5	3,2	Y	3	1,2	Y	8	3,5	Y	7	2,5
chr01	4514878	C	A	N	.	.	N	.	.	M	3	1,2	N	.	.
chr01	4514885	G	A	N	.	.	N	.	.	R	3	1,2	N	.	.
chr01	4514959	T	C	N	.	.	N	.	.	Y	3	1,2	N	.	.
chr01	4515123	C	G	N	.	.	N	.	.	S	3	1,2	N	.	.
chr01	4515130	T	C	N	.	.	N	.	.	Y	3	1,2	N	.	.
chr01	4515140	A	G	N	.	.	N	.	.	R	3	1,2	N	.	.
chr01	4515174	T	C	N	.	.	N	.	.	Y	3	1,2	N	.	.
chr01	4515193	T	G	N	.	.	N	.	.	K	3	1,2	N	.	.
chr01	4529559	A	G	G	1	0,1	G	3	0,3	G	9	0,9	G	7	0,7
chr01	4531426	G	T	T	31	0,31	T	13	0,12	T	51	0,51	T	57	0,57
chr01	4531536	G	C	C	72	4,68	C	61	3,58	C	140	2138	C	115	6109
chr01	4531547	T	C	C	72	4,68	C	61	3,58	C	140	2138	C	115	6109
chr01	4531582	T	C	C	72	4,68	C	61	3,58	C	140	2137	C	115	6109
chr01	4531601	A	C	C	72	4,68	C	61	3,58	C	140	2138	C	115	6109
chr01	4633213	T	A	A	8	0,8	N	.	.	A	4	0,4	A	4	0,4
chr01	4670249	A	G	N	.	.	N	.	.	R	5	2,3	N	.	.
chr01	4672349	G	A	A	65	0,65	G	43	42,1	R	141	39102	R	64	20,44
chr01	4911343	A	G	N	.	.	G	5	0,5	G	6	0,6	G	5	0,5
chr01	4911356	A	G	N	.	.	G	5	0,5	G	6	0,6	G	5	0,5
chr01	4911365	C	A	N	.	.	A	5	0,5	A	6	0,6	A	5	0,5
chr01	4911373	A	G	N	.	.	G	5	0,5	G	6	0,6	G	5	0,5
chr01	4911387	C	T	N	.	.	T	5	0,5	T	6	0,6	T	5	0,5
chr01	4911744	T	C	N	.	.	C	5	0,5	C	6	0,6	C	5	0,5
chr01	4914573	T	C	T	39	39,0	C	26	0,26	Y	117	79,38	Y	66	19,47
chr01	4914887	C	T	C	39	39,0	T	21	0,21	Y	115	78,37	Y	65	19,46
chr01	4942642	A	G	G	30	0,30	G	13	0,13	G	75	0,74	G	40	0,40
chr01	4945450	C	T	T	1	0,1	N	.	.	T	5	4,1	T	7	5,2
chr01	4945701	A	G	G	1	0,1	N	.	.	G	1	0,1	G	2	0,2
chr01	4946800	C	G	G	1	0,1	G	6	0,6	G	14	0,14	G	10	0,10
chr01	4965031	G	A	A	9	0,9	A	4	0,4	A	10	0,10	A	3	0,3
chr01	4966875	C	T	N	.	.	T	1	0,1	T	1	0,1	T	1	0,1
chr01	4967409	T	C	N	.	.	N	.	.	C	1	0,1	C	1	0,1
chr01	4967625	A	G	N	.	.	N	.	.	G	1	0,1	G	1	0,1
chr01	4967652	A	G	N	.	.	N	.	.	G	1	0,1	G	1	0,1
chr01	4969192	A	C	C	16	0,16	C	16	0,16	C	26	0,26	C	18	0,18
chr01	4976840	C	A	A	2	0,2	N	.	.	N	.	.	N	.	.
chr01	4977101	C	G	G	2	0,2	N	.	.	N	.	.	N	.	.
chr01	4979046	A	G	G	6	0,6	G	4	0,4	G	21	0,21	G	8	0,8
chr01	5015672	C	A	A	84	0,84	A	53	0,53	A	164	0,164	A	131	0,131
chr01	5015702	G	A	G	84	84,0	A	53	0,53	R	164	96,68	R	131	67,64
chr01	5015711	G	A	A	83	0,83	A	49	0,49	A	158	0,158	A	124	0,124
chr01	5016077	A	G	G	31	0,31	G	71	0,71	G	181	0,181	G	114	0,114
chr01	5016092	T	A	A	30	0,30	A	70	0,70	A	176	0,176	A	107	0,107
chr01	5019041	A	T	N	.	.	N	.	.	T	2	0,2	N	.	.
chr01	5020315	T	C	N	.	.	C	10	0,10	C	22	0,22	C	3	0,3
chr01	5020366	G	T	N	.	.	T	10	0,10	T	22	0,22	T	3	0,3
chr01	5027908	G	A	G	22	22,0	A	30	0,30	R	83	58,25	R	73	37,36
chr01	5028336	C	T	C	1	1,0	T	3	0,3	Y	5	3,2	Y	2	1,1
chr01	5040000	C	T	T	30	0,30	T	29	0,29	T	51	0,51	T	56	0,56
chr01	5040016	G	A	A	30	0,30	G	29	29,0	R	51	24,27	R	56	38,18
chr01	5052466	T	C	N	.	.	N	.	.	N	.	.	C	2	0,2
chr01	5052471	T	C	N	.	.	N	.	.	N	.	.	C	2	0,2
chr01	5054701	C	T	T	2	0,2	N	.	.	N	.	.	N	.	.
chr01	5054702	C	T	T	2	0,2	N	.	.	N	.	.	N	.	.
chr01	5059344	G	A	A	2	0,2	G	1	1,0	N	.	.	G	1	1,0
chr01	5059637	A	G	G	2	0,2	N	.	.	N	.	.	N	.	.
chr01	5065016	A	G	G	1	0,1	A	1	1,0	G	1	0,1	R	4	2,2
chr01	5065229	A	G	G	1	0,1	A	1	1,0	G	1	0,1	R	4	2,2
chr01	5065483	G	C	N	.	.	C	2	0,2	N	.	.	G	1	1,0
chr01	5065488	G	C	N	.	.	C	2	0,2	N	.	.	G	1	1,0
chr01	5065501	C	A	N	.	.	A	2	0,2	N	.	.	C	1	1,0
chr01	5065754	C	T	N	.	.	T	2	0,2	N	.	.	C	1	1,0
chr01	5066458	A	G	G	8	0,8	N	.	.	G	7	0,7	G	1	0,1
chr01	5066779	A	G	G	8	0,8	N	.	.	G	7	0,6	G	1	0,1
chr01	5090310	C	T	T	39	0,39	C	32	32,0	Y	87	28,59	Y	76	40,36
chr01	5125770	C	T	T	8	0,8	C	1	1,0	Y	7	1,6	Y	7	1,6
chr01	5133460	T	G	G	1	0,1	G	12	0,12	G	11	0,11	G	14	0,13
chr01	5150768	A	G	A	7	7,0	G	2	0,2	A	18	17,1	R	23	9,14
chr01	5158002	C	A	C	20	20,0	A	31	0,31	M	107	71,36	M	62	39,23
chr01	5158299	A	C	A	20	20,0	C	30	0,30	M	107	71,36	M	62	39,23
chr01	5159536	T	C	N	.	.	N	.	.	C	13	0,13	N	.	.
chr01	5159538	C	A	N	.	.	N	.	.	A	13	0,13	N	.	.
chr01	5159543	T	G	N	.	.	N	.	.	G	13	0,13	N	.	.
chr01	5159786	A	G	N	.	.	N	.	.	G	13	0,13	N	.	.
chr01	5159854	T	C	N	.	.	N	.	.	C	13	0,13	N	.	.
chr01	5168356	G	A	A	33	0,33	G	23	22,1	R	15	9,6	R	8	6,2
chr01	5197466	G	A	A	7	0,7	G	29	28,0	R	21	16,5	G	17	17,0
chr01	5197540	C	T	T	7	0,7	C	29	29,0	Y	20	16,4	C	17	17,0
chr01	5204988	G	A	N	.	.	N	.	.	A	6	0,6	A	2	0,2
chr01	5245261	G	A	A	1	0,1	R	2	1,1	G	3	3,0	A	2	0,2
chr01	5255906	T	A	A	31	0,31	A	24	0,24	A	72	0,72	A	43	0,43
chr01	5256217	T	C	C	31	0,31	T	24	23,1	Y	72	33,39	Y	43	17,26
chr01	5257214	A	T	N	.	.	T	2	0,2	A	4	4,0	N	.	.
chr01	5257221	G	C	N	.	.	G	2	2,0	C	4	0,4	N	.	.
chr01	5257455	G	C	N	.	.	G	2	2,0	C	4	0,4	N	.	.
chr01	5270180	C	T	N	.	.	T	2	0,2	N	.	.	N	.	.
chr01	5275734	T	C	C	5	0,5	N	.	.	C	2	0,2	C	1	0,1
chr01	5276045	C	T	T	5	0,5	N	.	.	T	2	0,2	C	1	1,0
chr01	5305361	G	A	N	.	.	A	5	0,5	G	1	1,0	N	.	.
chr01	5305401	T	C	N	.	.	C	5	0,5	T	1	1,0	N	.	.
chr01	5305406	T	G	N	.	.	G	4	0,4	N	.	.	N	.	.
chr01	5305419	T	C	N	.	.	C	4	0,4	N	.	.	N	.	.
chr01	5305636	A	G	N	.	.	G	5	0,5	A	1	1,0	N	.	.
chr01	5316527	A	T	N	.	.	N	.	.	N	.	.	T	2	0,2
chr01	5319638	C	T	N	.	.	N	.	.	N	.	.	T	16	0,16
chr01	5319681	G	A	N	.	.	N	.	.	N	.	.	A	16	0,16
chr01	5321438	T	G	G	75	0,75	G	52	0,52	N	.	.	G	86	0,86
chr01	5321464	A	C	C	75	0,75	C	52	1,51	N	.	.	C	86	0,86
chr01	5321499	G	A	A	75	0,75	A	52	0,52	N	.	.	A	86	0,86
chr01	5321708	T	C	C	4	0,4	N	.	.	N	.	.	C	5	0,5
chr01	5321715	T	C	C	4	0,4	N	.	.	N	.	.	C	5	0,5
chr01	5321720	C	T	T	4	0,4	N	.	.	N	.	.	T	5	0,5
chr01	5321725	G	T	T	4	0,4	N	.	.	N	.	.	T	5	0,5
chr01	5321726	G	A	A	4	0,4	N	.	.	N	.	.	A	5	0,5
chr01	5321731	C	G	G	4	0,4	N	.	.	N	.	.	G	5	0,5
chr01	5321732	C	G	G	4	0,4	N	.	.	N	.	.	G	5	0,5
chr01	5321737	C	T	T	4	0,4	N	.	.	N	.	.	T	5	0,5
chr01	5321741	G	C	C	4	0,4	N	.	.	N	.	.	C	5	0,5
chr01	5321743	A	G	G	4	0,4	N	.	.	N	.	.	G	5	0,5
chr01	5321748	C	T	T	4	0,4	N	.	.	N	.	.	T	5	0,5
chr01	5321756	C	T	T	4	0,4	T	1	0,1	N	.	.	T	5	0,5
chr01	5321763	A	T	T	4	0,4	T	1	0,1	N	.	.	T	5	0,5
chr01	5321772	A	G	G	4	0,4	G	1	0,1	N	.	.	G	5	0,5
chr01	5321779	A	G	G	4	0,4	G	1	0,1	N	.	.	G	5	0,5
chr01	5323262	A	G	A	1	1,0	N	.	.	A	7	7,0	G	3	0,3
chr01	5324082	A	G	N	.	.	G	2	0,2	A	1	1,0	N	.	.
chr01	5324092	A	G	N	.	.	G	2	0,2	A	1	1,0	N	.	.
chr01	5324103	C	T	N	.	.	T	2	0,2	C	1	1,0	N	.	.
chr01	5324105	C	T	N	.	.	T	2	0,2	C	1	1,0	N	.	.
chr01	5324306	C	T	N	.	.	T	2	0,2	N	.	.	N	.	.
chr01	5324311	A	C	N	.	.	C	2	0,2	N	.	.	N	.	.
chr01	5324358	A	C	N	.	.	C	2	0,2	N	.	.	N	.	.
chr01	5325614	C	T	T	4	0,4	N	.	.	T	21	0,21	C	1	1,0
chr01	5325638	T	C	C	4	0,4	N	.	.	C	21	0,21	C	1	0,1
chr01	5325650	T	A	A	4	0,4	N	.	.	A	21	0,21	A	1	0,1
chr01	5341961	T	A	N	.	.	N	.	.	A	3	0,3	T	1	1,0
chr01	5342324	A	T	N	.	.	N	.	.	T	3	0,3	A	1	1,0
chr01	5348400	C	T	C	48	48,0	T	22	0,22	Y	98	84,14	Y	82	38,44
chr01	5348401	T	G	T	48	48,0	G	22	0,22	K	98	84,14	K	82	39,43
chr01	5348715	T	C	T	45	45,0	C	22	0,22	Y	97	83,14	Y	83	38,44
chr01	5362362	A	C	N	.	.	N	.	.	M	3	1,2	N	.	.
chr01	5368928	C	T	T	2	0,2	N	.	.	N	.	.	N	.	.
chr01	5368956	C	T	T	29	0,29	C	21	21,0	Y	29	23,6	Y	34	21,13
chr01	5368985	G	A	A	29	0,29	G	21	21,0	R	29	23,6	R	34	21,13
chr01	5369014	T	G	G	29	0,29	T	21	21,0	K	29	23,6	K	34	21,13
chr01	5369245	A	G	G	29	0,29	A	21	21,0	R	29	23,6	R	34	21,13
chr01	5395207	A	C	C	14	0,14	C	5	0,5	C	21	0,21	C	20	0,20
chr01	5395236	A	C	C	14	0,14	C	5	0,5	C	21	0,21	C	21	1,20
chr01	5396200	C	T	N	.	.	T	1	0,1	T	1	0,1	N	.	.
chr01	5396230	A	G	N	.	.	G	1	0,1	G	1	0,1	N	.	.
chr01	5420816	T	C	C	2	0,2	N	.	.	N	.	.	N	.	.
chr01	5426296	G	A	N	.	.	A	1	0,1	A	2	0,2	A	1	0,1
chr01	5434036	G	A	A	2	0,2	N	.	.	A	1	0,1	A	1	0,1
chr01	5434062	T	C	C	2	0,2	N	.	.	C	1	0,1	C	1	0,1
chr01	5467000	C	A	A	16	0,16	A	25	0,25	A	79	0,79	A	48	0,48
chr01	5484148	T	C	C	1	0,1	C	8	0,8	C	12	0,12	C	10	0,10
chr01	5490147	A	C	C	63	0,63	C	22	0,22	C	71	0,71	C	62	0,62
chr01	5496802	C	T	T	1	0,1	T	1	0,1	T	2	0,2	N	.	.
chr01	5497179	G	A	A	1	0,1	A	1	0,1	A	2	0,2	A	1	0,1
chr01	5498378	C	T	T	2	0,2	N	.	.	N	.	.	N	.	.
chr01	5499268	T	C	C	1	0,1	C	1	0,1	N	.	.	N	.	.
chr01	5499521	G	A	A	1	0,1	A	1	0,1	N	.	.	N	.	.
chr01	5505455	A	G	G	21	0,21	G	5	0,5	G	18	0,18	G	9	0,9
chr01	5505676	C	T	T	20	0,20	T	4	0,4	T	15	0,15	T	8	0,8
chr01	5505706	G	C	C	21	0,21	C	5	0,5	C	17	0,17	C	9	0,9
chr01	5505846	A	G	N	.	.	G	3	0,3	N	.	.	N	.	.
chr01	5505851	C	T	N	.	.	T	3	0,3	N	.	.	N	.	.
chr01	5506081	G	A	N	.	.	A	3	0,2	N	.	.	N	.	.
chr01	5506898	C	T	T	3	0,3	T	2	0,2	T	1	0,1	N	.	.
chr01	5506912	G	T	T	3	0,3	T	2	0,2	T	1	0,1	N	.	.
chr01	5506938	C	A	A	3	0,3	A	2	0,2	A	1	0,1	N	.	.
chr01	5509143	G	A	N	.	.	N	.	.	N	.	.	A	4	0,4
chr01	5514514	C	T	T	7	0,7	T	11	0,11	T	24	0,24	T	9	0,9
chr01	5514781	A	T	T	7	0,7	T	11	0,11	T	25	0,25	T	9	0,9
chr01	5521291	G	T	N	.	.	N	.	.	T	6	0,6	N	.	.
chr01	5521925	C	A	A	29	0,29	A	13	0,13	A	45	0,45	A	34	0,34
chr01	5521950	G	T	T	29	0,29	T	13	0,13	T	45	0,45	T	34	0,34
chr01	5527630	A	G	N	.	.	N	.	.	N	.	.	G	5	0,5
chr01	5537491	A	G	G	5	0,5	N	.	.	G	6	0,6	G	7	0,7
chr01	5537754	A	T	A	5	5,0	N	.	.	W	6	5,1	W	7	6,1
chr01	5537827	T	C	C	5	0,5	N	.	.	C	6	0,6	C	7	0,7
chr01	5537829	G	A	A	5	2,3	N	.	.	R	6	5,1	R	7	4,3
chr01	5539878	G	A	A	4	0,4	A	10	0,10	A	11	0,11	A	14	0,14
chr01	5539914	C	G	G	4	0,4	G	10	0,10	G	11	0,11	G	14	0,14
chr01	5539920	C	T	T	4	0,4	T	10	0,10	T	11	0,11	T	14	0,14
chr01	5540131	C	G	G	4	0,4	G	10	0,10	G	11	0,11	G	14	0,14
chr01	5547038	G	T	N	.	.	N	.	.	N	.	.	T	2	0,2
chr01	5553299	A	G	N	.	.	G	8	0,8	N	.	.	N	.	.
chr01	5556773	C	T	N	.	.	T	3	0,3	C	1	1,0	C	1	1,0
chr01	5556855	A	T	N	.	.	T	3	0,3	N	.	.	T	1	0,1
chr01	5557609	G	A	A	4	0,4	G	9	9,0	R	15	3,12	R	13	11,2
chr01	5557620	C	T	T	4	0,4	C	9	9,0	Y	15	3,12	Y	13	11,2
chr01	5558178	A	T	A	10	10,0	T	7	0,7	W	16	10,6	W	21	7,14
chr01	5558179	A	T	A	10	10,0	T	7	0,7	W	16	10,6	W	21	7,14
chr01	5558193	A	G	A	10	10,0	G	7	0,7	R	16	10,6	R	21	7,14
chr01	5560922	G	C	N	.	.	C	8	0,8	C	2	0,2	C	5	0,5
chr01	5560934	G	A	N	.	.	G	8	8,0	A	2	0,2	A	5	0,5
chr01	5561017	A	C	N	.	.	C	19	0,19	C	7	0,7	C	11	0,11
chr01	5562608	T	A	N	.	.	N	.	.	N	.	.	A	2	0,2
chr01	5562612	C	T	N	.	.	N	.	.	N	.	.	T	2	0,2
chr01	5562882	T	C	N	.	.	N	.	.	N	.	.	C	2	0,2
chr01	5573876	G	C	C	144	0,143	G	49	49,0	S	216	37179	S	162	124,38
chr01	5573932	G	A	A	143	0,143	G	49	49,0	R	215	37178	R	161	123,38
chr01	5579658	G	T	N	.	.	N	.	.	T	3	0,3	T	1	0,1
chr01	5579714	C	T	N	.	.	N	.	.	T	3	0,3	T	1	0,1
chr01	5598800	C	T	T	5	0,5	C	1	1,0	Y	5	4,1	N	.	.
chr01	5599057	T	C	C	5	0,5	C	1	0,1	C	6	0,6	N	.	.
chr01	5601486	C	T	N	.	.	N	.	.	T	3	0,3	T	1	0,1
chr01	5601518	C	T	N	.	.	N	.	.	T	3	0,3	T	1	0,1
chr01	5601529	T	C	N	.	.	N	.	.	C	3	0,3	C	1	0,1
chr01	5601549	C	T	N	.	.	N	.	.	T	3	0,3	T	1	0,1
chr01	5601555	C	T	N	.	.	N	.	.	T	3	0,3	T	1	0,1
chr01	5601565	A	C	N	.	.	N	.	.	C	4	0,4	C	1	0,1
chr01	5601858	G	C	N	.	.	N	.	.	C	4	0,4	C	1	0,1
chr01	5605612	T	G	N	.	.	N	.	.	K	7	5,2	K	3	2,1
chr01	5605618	A	C	N	.	.	N	.	.	M	7	5,2	M	3	2,1
chr01	5605647	A	G	N	.	.	N	.	.	R	7	5,2	R	3	2,1
chr01	5613622	T	C	C	23	0,23	N	.	.	C	14	0,14	C	4	0,4
chr01	5613626	G	A	A	23	0,23	N	.	.	A	14	0,14	A	5	0,5
chr01	5615777	C	T	T	39	4,35	C	10	10,0	Y	51	15,36	Y	46	27,19
chr01	5634215	T	G	N	.	.	N	.	.	G	2	0,2	N	.	.
chr01	5677195	C	T	T	1	0,1	C	2	2,0	T	2	0,2	C	4	4,0
chr01	5682262	G	A	A	6	0,6	N	.	.	A	1	0,1	A	2	0,2
chr01	5682295	A	G	G	6	0,6	N	.	.	G	1	0,1	G	2	0,2
chr01	5682594	T	C	C	5	0,5	N	.	.	C	1	0,1	C	2	0,2
chr01	5682607	T	C	C	5	0,5	N	.	.	C	1	0,1	C	2	0,2
chr01	5683366	C	T	T	23	1,22	C	21	21,0	Y	45	13,32	Y	14	7,7
chr01	5683425	G	A	A	24	0,24	G	21	21,0	R	45	13,32	R	14	7,7
chr01	5683714	C	A	A	24	0,24	C	21	21,0	M	45	13,32	M	14	7,7
chr01	5726005	T	C	C	5	0,5	C	2	0,2	C	2	0,2	N	.	.
chr01	5729016	T	G	N	.	.	N	.	.	G	3	0,3	N	.	.
chr01	5774405	A	C	C	2	0,2	N	.	.	C	1	0,1	N	.	.
chr01	5799464	A	G	N	.	.	N	.	.	G	2	0,2	N	.	.
chr01	5800364	A	G	G	13	0,13	G	11	0,11	G	21	0,21	G	9	0,9
chr01	5815902	C	T	T	15	0,15	T	15	0,15	T	18	0,18	T	37	0,37
chr01	5815949	T	C	N	.	.	N	.	.	C	2	0,2	N	.	.
chr01	5816182	G	A	A	15	0,15	G	15	14,1	R	18	3,14	R	37	15,22
chr01	5816183	A	G	G	15	0,15	G	15	0,15	G	18	0,18	G	37	0,37
chr01	5816214	T	G	G	15	0,15	G	15	0,15	G	18	0,18	G	37	0,37
chr01	5816222	G	A	A	15	0,15	A	15	0,15	A	18	0,18	A	37	0,37
chr01	5821852	A	G	G	68	0,68	G	21	0,21	G	108	0,108	G	116	0,116
chr01	5822116	A	G	G	69	0,69	G	21	0,21	G	108	0,108	G	114	0,113
chr01	5823292	T	C	T	71	71,0	Y	101	70,31	Y	250	216,34	Y	162	118,44
chr01	5823355	C	T	T	71	27,44	T	101	27,74	T	250	77172	T	162	46115
chr01	5823363	G	A	G	71	71,0	R	101	70,31	R	250	215,35	R	162	118,44
chr01	5823595	A	T	T	56	4,52	T	90	6,84	T	228	16212	T	145	13131
chr01	5823609	A	G	G	56	0,56	G	90	0,90	G	228	0,228	G	145	0,145
chr01	5840832	C	G	G	12	0,12	G	12	0,12	G	35	0,35	G	18	0,18
chr01	5846684	C	T	T	3	0,3	T	2	0,2	T	4	0,4	T	5	0,5
chr01	5849217	T	G	G	42	0,42	G	13	0,13	G	59	0,59	G	27	0,27
chr01	5849503	G	A	A	42	0,42	A	13	0,13	A	59	0,58	A	27	0,27
chr01	5878262	C	T	N	.	.	N	.	.	T	3	0,3	N	.	.
chr01	5878320	A	T	N	.	.	N	.	.	T	3	0,3	N	.	.
chr01	5878520	C	T	N	.	.	N	.	.	T	3	0,3	N	.	.
chr01	5878532	T	G	N	.	.	N	.	.	G	3	0,3	N	.	.
chr01	5878546	T	C	N	.	.	N	.	.	C	3	0,3	N	.	.
chr01	5878547	G	A	N	.	.	N	.	.	A	3	0,3	N	.	.
chr01	5878576	T	C	N	.	.	N	.	.	C	3	0,3	N	.	.
chr01	5878581	G	C	N	.	.	N	.	.	C	3	0,3	N	.	.
chr01	5887333	T	C	N	.	.	N	.	.	C	6	0,6	N	.	.
chr01	5887629	C	A	N	.	.	N	.	.	A	3	0,3	N	.	.
chr01	5888167	A	C	C	23	0,23	C	49	0,49	C	60	0,60	C	67	0,66
chr01	5888424	T	C	C	22	0,22	C	47	0,47	C	60	1,59	C	67	0,66
chr01	5895438	T	C	C	6	0,6	C	2	0,2	C	20	0,20	C	12	0,12
chr01	5895465	C	T	T	6	0,6	T	3	0,3	T	20	0,20	T	12	0,12
chr01	5895511	A	G	G	6	0,6	G	3	0,3	G	20	0,20	G	12	0,12
chr01	5898549	C	T	N	.	.	N	.	.	T	7	0,7	N	.	.
chr01	5898599	A	G	N	.	.	N	.	.	G	7	0,7	N	.	.
chr01	5898843	C	T	N	.	.	N	.	.	T	7	0,7	N	.	.
chr01	5899246	G	A	A	10	0,10	N	.	.	A	13	0,13	A	3	0,3
chr01	5899282	A	G	G	10	0,10	N	.	.	G	13	0,13	G	3	0,3
chr01	5913616	A	T	T	2	0,2	N	.	.	N	.	.	N	.	.
chr01	5940950	A	G	G	29	0,29	G	20	0,20	G	100	0,100	G	36	0,36
chr01	5941010	G	A	A	29	0,29	A	20	0,20	A	100	0,100	A	36	0,36
chr01	5941323	C	A	C	29	29,0	A	20	0,20	M	101	62,39	M	36	19,17
chr01	5941345	G	A	A	29	0,29	A	20	0,20	A	101	0,101	A	36	0,36
chr01	5942368	A	C	C	63	0,63	C	29	0,29	C	90	0,90	C	44	0,44
chr01	5947760	A	G	G	62	0,62	G	41	0,41	G	111	0,111	G	86	0,86
chr01	5947798	A	G	G	62	0,62	G	41	0,41	G	111	0,110	G	86	0,86
chr01	5947827	C	A	A	62	0,62	A	40	0,40	A	111	0,110	A	86	0,86
chr01	5947832	G	A	A	62	0,62	A	40	0,40	A	111	0,111	A	86	0,86
chr01	5948038	A	G	G	63	0,63	G	41	0,41	G	111	0,111	G	86	0,86
chr01	5948638	T	C	N	.	.	N	.	.	N	.	.	C	4	0,4
chr01	5948639	A	G	N	.	.	N	.	.	N	.	.	G	4	0,4
chr01	5948706	G	A	N	.	.	N	.	.	N	.	.	A	4	0,4
chr01	5948708	C	T	N	.	.	N	.	.	N	.	.	T	4	0,4
chr01	6088482	C	T	T	92	0,92	T	51	0,51	T	125	0,125	T	85	0,85
chr01	6088547	C	T	T	19	0,19	T	19	0,19	T	34	0,34	T	43	0,43
chr01	6088808	G	A	A	19	0,19	A	19	0,19	A	34	0,34	A	43	0,43
chr01	6088812	G	A	A	19	0,19	A	19	0,19	A	34	0,34	A	43	0,42
chr01	6095600	G	T	T	2	0,2	N	.	.	N	.	.	N	.	.
chr01	6095800	A	G	G	2	0,2	N	.	.	N	.	.	N	.	.
chr01	6102148	T	C	N	.	.	N	.	.	C	2	0,2	C	1	0,1
chr01	6102471	C	T	N	.	.	N	.	.	T	2	0,2	T	1	0,1
chr01	6105315	T	C	N	.	.	N	.	.	C	4	0,4	N	.	.
chr01	6105326	C	A	N	.	.	N	.	.	A	4	0,4	N	.	.
chr01	6105623	A	C	N	.	.	N	.	.	C	5	1,4	N	.	.
chr01	6143259	G	A	N	.	.	N	.	.	N	.	.	A	2	0,2
chr01	6143267	G	C	N	.	.	N	.	.	N	.	.	C	2	0,2
chr01	6143268	A	T	N	.	.	N	.	.	N	.	.	T	2	0,2
chr01	6143269	A	C	N	.	.	N	.	.	N	.	.	C	2	0,2
chr01	6143271	G	C	N	.	.	N	.	.	N	.	.	C	2	0,2
chr01	6143306	C	A	N	.	.	N	.	.	N	.	.	A	3	0,3
chr01	6143312	A	G	N	.	.	N	.	.	N	.	.	G	3	0,3
chr01	6143319	C	G	N	.	.	N	.	.	N	.	.	G	3	0,3
chr01	6143556	A	G	N	.	.	N	.	.	N	.	.	G	3	0,3
chr01	6143569	A	C	N	.	.	N	.	.	N	.	.	C	3	0,3
chr01	6144907	A	G	N	.	.	N	.	.	G	3	0,3	N	.	.
chr01	6144908	A	G	N	.	.	N	.	.	G	3	0,3	N	.	.
chr01	6144911	G	A	N	.	.	N	.	.	A	3	0,3	N	.	.
chr01	6144925	A	T	N	.	.	N	.	.	T	3	0,3	N	.	.
chr01	6145380	A	T	T	69	0,69	T	86	0,86	T	90	0,90	T	97	0,97
chr01	6148981	G	A	N	.	.	A	1	0,1	N	.	.	A	3	0,3
chr01	6148994	G	C	N	.	.	C	1	0,1	N	.	.	C	3	0,3
chr01	6148998	A	T	N	.	.	T	1	0,1	N	.	.	T	3	0,3
chr01	6149199	C	T	N	.	.	T	1	0,1	N	.	.	T	3	0,3
chr01	6149219	A	G	N	.	.	G	1	0,1	N	.	.	G	3	0,3
chr01	6152123	T	C	C	28	0,28	N	.	.	C	68	0,68	C	25	1,24
chr01	6152143	A	G	G	28	0,28	A	1	1,0	G	68	0,68	G	26	1,25
chr01	6152157	C	T	T	29	0,29	C	1	1,0	T	68	0,67	T	25	2,23
chr01	6168178	C	G	G	2	0,2	N	.	.	N	.	.	G	2	0,2
chr01	6174585	T	C	N	.	.	N	.	.	N	.	.	C	2	0,2
chr01	6184492	A	G	G	17	0,17	G	19	0,19	G	22	0,22	G	28	0,28
chr01	6184500	T	A	A	17	0,17	A	19	0,19	A	22	0,22	A	28	0,28
chr01	6184699	G	T	T	17	0,17	T	19	0,19	T	22	0,22	T	28	0,28
chr01	6216252	T	C	T	3	3,0	C	2	0,2	Y	11	8,3	Y	8	2,6
chr01	6217624	T	C	T	6	6,0	C	5	0,5	Y	13	8,5	Y	15	6,9
chr01	6246738	A	C	N	.	.	C	16	0,16	C	5	0,5	C	15	0,15
chr01	6246743	T	C	N	.	.	C	16	0,16	C	5	0,5	C	15	0,15
chr01	6246790	A	T	N	.	.	T	4	0,4	N	.	.	N	.	.
chr01	6246839	G	A	N	.	.	A	4	0,4	N	.	.	N	.	.
chr01	6247190	G	A	N	.	.	R	5	3,2	N	.	.	N	.	.
chr01	6247193	T	G	N	.	.	G	5	0,5	N	.	.	N	.	.
chr01	6278188	T	C	C	5	0,5	N	.	.	C	3	0,3	N	.	.
chr01	6282134	G	T	N	.	.	T	5	0,5	N	.	.	N	.	.
chr01	6282407	C	T	N	.	.	T	4	0,4	N	.	.	N	.	.
chr01	6284613	G	A	G	10	10,0	R	7	1,6	R	25	17,8	R	12	4,8
chr01	6326009	A	G	N	.	.	N	.	.	G	1	0,1	G	2	0,2
chr01	6326068	T	C	N	.	.	N	.	.	C	1	0,1	C	2	0,2
chr01	6326318	G	A	N	.	.	N	.	.	A	1	0,1	A	2	0,2
chr01	6326364	C	T	N	.	.	N	.	.	T	1	0,1	Y	2	1,1
chr01	6328077	T	C	C	3	0,3	C	2	0,2	C	5	0,5	C	2	0,2
chr01	6328149	C	T	T	3	0,3	C	2	2,0	T	5	0,5	Y	2	1,1
chr01	6328150	C	T	T	3	0,3	C	2	2,0	T	5	0,5	Y	2	1,1
chr01	6328155	G	A	A	3	0,3	G	2	2,0	A	5	0,5	R	2	1,1
chr01	6328211	T	G	N	.	.	N	.	.	G	1	0,1	G	1	0,1
chr01	6336921	A	T	A	3	3,0	N	.	.	T	2	0,2	N	.	.
chr01	6336952	C	A	A	3	0,3	N	.	.	A	2	0,2	N	.	.
chr01	6336955	G	T	T	3	0,3	N	.	.	T	2	0,2	N	.	.
chr01	6336956	T	C	T	3	3,0	N	.	.	C	2	0,2	N	.	.
chr01	6336980	T	G	G	3	0,3	N	.	.	G	2	0,2	N	.	.
chr01	6337162	T	C	C	3	0,3	N	.	.	C	2	0,2	N	.	.
chr01	6337245	C	T	T	3	0,3	N	.	.	T	2	0,2	N	.	.
chr01	6341240	T	C	C	9	0,9	C	2	0,2	C	14	0,14	C	13	0,13
chr01	6350366	G	A	N	.	.	A	5	0,5	G	3	3,0	N	.	.
chr01	6352812	A	G	A	11	11,0	G	8	0,8	R	18	16,2	R	18	8,10
chr01	6352894	T	C	T	10	10,0	C	8	0,8	Y	18	16,2	Y	18	8,10
chr01	6359083	G	A	G	4	4,0	A	10	0,10	R	16	12,4	R	13	5,8
chr01	6362644	G	A	G	18	18,0	A	34	0,34	R	141	102,39	R	46	23,23
chr01	6362660	T	C	T	18	17,0	C	34	0,34	Y	141	102,39	Y	46	23,23
chr01	6365369	A	G	A	55	55,0	G	38	0,38	R	100	81,19	R	36	27,9
chr01	6393707	A	G	G	68	0,68	G	39	0,39	G	126	0,126	G	91	0,91
chr01	6393856	C	G	G	65	0,65	G	39	0,39	G	123	2120	G	88	3,85
chr01	6398014	G	C	N	.	.	N	.	.	C	4	0,4	N	.	.
chr01	6401991	T	C	C	16	0,16	C	27	0,27	C	70	0,70	C	29	0,29
chr01	6402028	T	C	C	16	0,16	C	27	0,27	C	70	0,70	C	29	0,29
chr01	6402051	A	G	G	16	0,16	G	27	0,27	G	70	0,69	G	29	0,29
chr01	6408379	G	T	T	34	0,34	T	60	0,60	T	88	0,88	T	87	0,87
chr01	6409204	G	A	N	.	.	N	.	.	A	1	0,1	A	1	0,1
chr01	6409543	G	A	A	47	0,47	A	60	0,60	A	73	0,73	A	52	0,52
chr01	6410651	A	C	N	.	.	N	.	.	N	.	.	C	2	0,2
chr01	6415134	A	T	N	.	.	T	1	0,1	T	1	0,1	N	.	.
chr01	6415908	T	G	G	41	0,41	N	.	.	G	141	0,141	G	87	0,87
chr01	6415912	T	C	C	41	0,41	N	.	.	C	141	0,140	C	87	0,87
chr01	6415919	A	G	G	41	0,41	N	.	.	G	141	0,141	G	88	0,88
chr01	6415931	A	C	C	41	0,41	N	.	.	C	142	0,142	C	88	0,88
chr01	6415935	G	T	T	41	0,41	N	.	.	T	142	0,142	T	88	0,88
chr01	6415942	C	T	T	41	0,40	N	.	.	T	142	0,142	T	88	0,88
chr01	6415945	A	T	T	41	0,41	N	.	.	T	142	0,141	T	88	0,88
chr01	6416177	C	T	T	46	0,46	N	.	.	T	150	0,150	T	91	0,91
chr01	6416181	G	A	A	46	0,46	N	.	.	A	150	0,150	A	91	0,91
chr01	6417122	T	C	N	.	.	N	.	.	N	.	.	C	6	0,6
chr01	6417147	C	T	N	.	.	N	.	.	N	.	.	T	6	0,6
chr01	6417438	A	G	N	.	.	N	.	.	N	.	.	G	6	0,6
chr01	6428108	C	T	T	60	0,60	T	75	1,74	T	189	0,189	T	153	0,152
chr01	6435151	T	C	C	17	0,17	C	12	0,12	C	11	0,11	C	19	0,19
chr01	6436613	G	A	N	.	.	N	.	.	A	1	0,1	A	3	0,3
chr01	6453283	A	G	G	28	0,28	G	16	0,16	G	53	0,53	G	39	0,39
chr01	6453287	C	T	T	28	0,26	T	16	0,16	T	53	0,53	T	39	0,39
chr01	6454669	A	C	C	2	0,2	N	.	.	N	.	.	N	.	.
chr01	6458633	G	A	A	53	0,53	A	50	0,50	A	75	0,75	A	96	0,96
chr01	6458665	T	C	C	53	0,53	C	50	1,49	C	75	0,75	C	96	0,96
chr01	6460080	G	A	A	32	0,32	A	24	0,24	A	27	0,27	A	38	0,38
chr01	6460085	G	A	A	32	0,32	A	24	0,24	A	27	0,27	A	38	0,38
chr01	6460417	C	T	T	4	0,4	N	.	.	T	26	0,26	T	2	0,2
chr01	6460500	C	T	T	4	0,4	T	5	0,5	T	35	0,35	T	7	0,7
chr01	6469439	T	G	G	12	0,12	G	37	0,37	G	42	0,42	G	37	0,37
chr01	6469733	T	G	G	12	0,12	G	37	0,37	G	42	1,41	G	37	1,36
chr01	6474469	A	G	N	.	.	N	.	.	G	2	0,2	G	4	0,4
chr01	6480166	G	A	A	14	0,14	A	5	0,5	A	10	0,10	A	14	0,14
chr01	6480462	C	T	T	14	0,14	T	5	0,5	T	8	0,8	T	14	0,14
chr01	6480476	G	A	A	14	0,14	A	5	0,5	A	8	0,8	A	14	0,14
chr01	6642870	T	G	T	45	44,0	G	40	0,40	K	45	28,17	K	60	14,46
chr01	6667891	A	G	G	2	0,2	N	.	.	N	.	.	N	.	.
chr01	6669169	C	G	G	47	0,47	C	43	43,0	S	71	17,53	S	34	25,9
chr01	6672640	T	G	G	2	0,2	T	2	2,0	K	13	6,7	K	3	2,1
chr01	6672649	T	C	C	2	0,2	C	2	0,2	C	13	0,13	C	3	0,3
chr01	6673886	A	G	A	11	11,0	G	8	0,8	R	34	23,11	R	11	6,5
chr01	6689046	G	C	C	9	0,9	C	15	0,15	C	20	0,20	C	8	0,8
chr01	6699194	T	C	C	10	0,10	N	.	.	C	20	0,20	C	3	0,3
chr01	6699214	T	C	C	10	0,10	N	.	.	C	20	0,20	C	3	0,3
chr01	6699472	A	G	G	10	0,9	N	.	.	G	20	0,20	G	3	0,3
chr01	6701360	G	A	N	.	.	A	4	0,4	N	.	.	N	.	.
chr01	6701387	T	C	N	.	.	C	4	0,4	N	.	.	N	.	.
chr01	6701389	G	C	N	.	.	C	4	0,4	N	.	.	N	.	.
chr01	6701743	C	T	N	.	.	T	4	0,4	N	.	.	N	.	.
chr01	6701788	A	G	N	.	.	G	4	0,4	N	.	.	N	.	.
chr01	6716046	C	T	T	24	0,24	T	32	0,32	T	77	0,77	T	50	0,50
chr01	6716116	A	T	T	24	0,24	T	32	0,32	T	78	0,78	T	53	0,52
chr01	6716119	C	T	T	24	0,24	T	32	0,32	T	78	0,77	T	53	0,53
chr01	6716373	C	T	T	23	0,23	T	31	0,31	T	73	0,73	T	50	0,50
chr01	6716374	A	G	G	23	0,23	G	31	0,31	G	73	0,72	G	50	1,49
chr01	6716424	A	G	G	23	0,23	G	31	0,31	G	73	0,73	G	50	0,50
chr01	6733399	T	G	G	27	1,26	G	26	0,26	G	86	0,86	G	35	0,35
chr01	6748010	T	C	N	.	.	C	3	0,3	C	5	0,5	N	.	.
chr01	6748082	C	T	N	.	.	T	3	0,3	T	5	0,5	N	.	.
chr01	6748104	C	T	N	.	.	T	3	0,3	T	5	0,5	N	.	.
chr01	6748349	A	G	N	.	.	G	2	0,2	G	5	0,5	N	.	.
chr01	6748358	A	G	N	.	.	G	2	0,2	G	5	0,5	N	.	.
chr01	6748364	G	A	N	.	.	A	2	0,2	A	5	0,5	N	.	.
chr01	6749675	T	C	C	38	0,38	C	26	0,26	C	121	0,121	C	68	0,68
chr01	6749682	A	G	G	38	0,38	G	26	0,26	G	121	0,121	G	68	0,68
chr01	6752022	C	T	T	28	0,28	T	32	0,32	T	67	0,67	T	67	0,67
chr01	6752032	G	A	A	29	0,29	A	32	0,32	A	67	0,67	A	67	0,67
chr01	6752046	C	T	T	29	0,29	T	32	0,32	T	67	0,67	T	67	0,67
chr01	6752105	T	C	C	29	0,29	C	32	0,32	C	66	0,66	C	67	0,67
chr01	6752318	A	G	G	29	0,29	G	32	0,32	G	67	0,67	G	67	0,67
chr01	6752367	A	T	T	29	0,29	T	32	0,32	T	67	0,67	T	67	0,67
chr01	6754068	T	C	C	3	0,3	C	5	0,5	C	7	0,7	C	3	0,3
chr01	6754070	C	T	T	3	0,3	T	5	0,5	T	7	0,7	T	3	0,3
chr01	6754331	A	G	G	3	0,3	G	5	0,5	G	7	0,7	G	3	0,3
chr01	6759978	A	G	N	.	.	N	.	.	G	9	0,9	G	4	0,4
chr01	6760260	A	T	N	.	.	N	.	.	T	9	0,9	T	4	0,4
chr01	6760370	C	T	T	35	0,35	T	24	0,24	T	63	0,63	T	42	0,42
chr01	6760372	A	G	G	35	0,35	G	24	0,24	G	63	0,63	G	42	0,42
chr01	6760711	C	T	T	34	0,34	T	24	0,24	T	62	0,62	T	42	0,42
chr01	6761154	A	G	N	.	.	N	.	.	G	4	0,4	N	.	.
chr01	6782997	C	T	N	.	.	T	22	0,22	T	49	0,49	N	.	.
chr01	6783005	A	G	N	.	.	G	22	0,22	G	49	0,49	N	.	.
chr01	6783007	C	T	N	.	.	T	22	0,22	T	49	0,49	N	.	.
chr01	6783010	T	G	N	.	.	G	22	0,22	G	49	0,49	N	.	.
chr01	6783015	C	T	N	.	.	T	22	0,22	T	49	0,49	N	.	.
chr01	6783018	A	G	N	.	.	G	22	0,22	G	49	0,49	N	.	.
chr01	6783024	G	A	N	.	.	A	22	0,22	A	49	0,49	N	.	.
chr01	6783028	C	T	N	.	.	T	22	0,22	T	49	0,49	N	.	.
chr01	6783041	C	T	N	.	.	T	22	0,22	T	49	0,49	N	.	.
chr01	6783043	G	A	N	.	.	A	22	0,22	A	49	0,49	N	.	.
chr01	6783052	G	T	N	.	.	T	22	0,22	T	49	0,49	N	.	.
chr01	6783291	A	T	N	.	.	T	31	0,31	T	52	0,52	N	.	.
chr01	6783303	C	T	N	.	.	T	31	0,31	Y	54	2,52	N	.	.
chr01	6783314	A	T	N	.	.	T	31	0,31	W	54	2,52	N	.	.
chr01	6786954	A	G	A	20	20,0	R	20	17,3	A	70	70,0	A	44	43,0
chr01	6805353	C	T	N	.	.	T	30	0,30	T	39	0,39	T	44	0,44
chr01	6805358	G	A	N	.	.	A	30	0,30	A	39	0,39	A	44	0,44
chr01	6805396	G	A	N	.	.	A	30	0,30	A	39	0,39	A	44	0,44
chr01	6805415	G	A	N	.	.	A	30	0,30	A	39	0,39	A	44	0,44
chr01	6805438	A	G	N	.	.	G	30	0,30	G	39	0,39	G	44	0,44
chr01	6805663	T	C	N	.	.	C	30	0,30	C	37	0,37	C	43	0,43
chr01	6805669	G	A	N	.	.	A	30	0,30	A	37	0,37	A	43	0,43
chr01	6805671	C	T	N	.	.	T	30	0,30	T	37	0,37	T	43	0,43
chr01	6805682	C	T	N	.	.	T	30	0,30	T	38	0,38	T	43	0,43
chr01	6805687	T	C	N	.	.	C	30	0,30	C	38	0,38	C	43	0,43
chr01	6805688	C	T	N	.	.	T	30	0,30	T	38	0,38	T	43	0,43
chr01	6805689	C	T	N	.	.	T	30	0,30	T	38	0,38	T	43	0,43
chr01	6805707	T	G	N	.	.	G	30	0,30	G	38	0,38	G	44	0,44
chr01	6805709	G	A	N	.	.	A	30	0,30	A	38	0,38	A	44	0,44
chr01	6805715	C	T	N	.	.	T	30	0,30	T	38	0,38	T	44	0,44
chr01	6805719	A	G	N	.	.	G	30	0,30	G	38	0,38	G	44	0,44
chr01	6805724	T	C	N	.	.	C	30	0,30	C	38	0,38	C	44	0,44
chr01	6823006	A	G	G	20	0,20	G	22	0,22	G	26	0,26	G	14	0,14
chr01	6825304	G	A	N	.	.	N	.	.	N	.	.	A	2	0,2
chr01	6825326	A	G	N	.	.	N	.	.	N	.	.	G	2	0,2
chr01	6832867	A	G	N	.	.	G	3	0,3	G	14	0,14	G	9	0,9
chr01	6833182	C	G	N	.	.	G	3	0,3	G	17	0,17	G	13	0,13
chr01	6836217	A	G	N	.	.	N	.	.	N	.	.	G	4	0,4
chr01	6836457	A	G	N	.	.	N	.	.	N	.	.	G	4	0,4
chr01	6838627	T	A	N	.	.	N	.	.	N	.	.	A	3	0,3
chr01	6925240	T	C	C	13	0,13	C	2	0,2	C	32	0,32	C	10	0,10
chr01	6969496	T	C	C	20	0,20	C	22	0,22	C	24	0,24	C	27	0,27
chr01	6969507	A	C	C	23	0,23	C	22	0,22	C	24	0,24	C	29	0,29
chr01	7007644	A	G	N	.	.	G	3	0,3	N	.	.	N	.	.
chr01	7007965	A	G	N	.	.	G	3	0,3	N	.	.	N	.	.
chr01	7009154	T	C	C	4	0,4	C	3	0,3	C	1	0,1	C	1	0,1
chr01	7009206	A	G	G	4	0,4	G	3	0,3	G	1	0,1	G	1	0,1
chr01	7010117	C	T	N	.	.	N	.	.	T	2	0,2	N	.	.
chr01	7010142	A	G	N	.	.	N	.	.	G	2	0,2	N	.	.
chr01	7018825	T	C	C	9	0,9	C	24	0,24	C	19	0,19	C	16	0,16
chr01	7018838	T	C	C	9	0,9	C	24	0,24	C	19	0,19	C	16	0,16
chr01	7146117	G	A	R	62	1,61	N	.	.	A	71	0,71	N	.	.
chr01	7146123	G	A	R	62	1,61	N	.	.	A	71	0,71	N	.	.
chr01	7146132	T	C	Y	62	1,61	N	.	.	C	71	0,71	N	.	.
chr01	7146426	G	C	C	2	0,2	N	.	.	C	1	0,1	N	.	.
chr01	7150857	G	A	A	1	0,1	A	6	0,6	A	3	1,2	A	3	0,3
chr01	7150872	C	T	T	1	0,1	T	6	0,6	T	3	1,2	T	3	0,3
chr01	7189171	C	T	T	7	0,7	T	2	0,2	T	4	0,4	N	.	.
chr01	7189177	C	T	T	7	0,7	T	2	0,2	T	4	0,4	N	.	.
chr01	7189211	A	C	C	7	0,7	C	2	0,2	C	4	0,4	N	.	.
chr01	7199696	A	T	T	101	0,101	T	54	0,54	T	232	0,231	T	112	0,112
chr01	7199748	T	A	A	101	0,101	A	53	0,53	A	231	0,231	A	112	0,112
chr01	7229675	A	T	N	.	.	N	.	.	N	.	.	T	2	0,2
chr01	7238120	T	G	G	2	0,2	N	.	.	G	3	0,3	G	5	0,5
chr01	7238314	G	T	T	2	0,2	N	.	.	T	2	0,2	T	5	0,5
chr01	7238356	G	A	A	2	0,2	N	.	.	A	2	0,2	A	5	0,5
chr01	7239718	A	C	C	1	0,1	N	.	.	C	5	0,5	N	.	.
chr01	7239776	T	C	C	1	0,1	N	.	.	C	5	0,5	N	.	.
chr01	7244531	A	C	C	1	0,1	N	.	.	C	14	0,14	C	6	0,6
chr01	7244548	A	C	C	1	0,1	N	.	.	C	14	0,14	C	6	0,6
chr01	7244723	C	T	T	1	0,1	N	.	.	T	14	0,14	T	6	0,6
chr01	7244735	G	A	A	1	0,1	N	.	.	A	14	0,14	A	6	0,6
chr01	7244736	A	G	G	1	0,1	N	.	.	G	14	0,14	G	6	0,6
chr01	7265341	A	G	G	17	0,17	G	22	0,22	G	43	0,43	G	6	0,6
chr01	7265372	A	G	G	17	0,17	G	22	0,22	G	43	0,43	G	6	0,6
chr01	7265378	T	C	C	17	0,17	C	22	0,22	C	43	0,43	C	6	0,6
chr01	7265468	C	T	T	3	0,3	N	.	.	N	.	.	N	.	.
chr01	7265686	T	C	C	17	0,17	C	22	0,22	C	43	0,43	C	6	0,6
chr01	7265827	T	C	C	3	0,3	N	.	.	N	.	.	N	.	.
chr01	7269293	G	A	N	.	.	N	.	.	A	2	0,2	N	.	.
chr01	7269535	A	G	N	.	.	N	.	.	G	2	0,2	N	.	.
chr01	7269544	C	T	N	.	.	N	.	.	T	2	0,2	N	.	.
chr01	7278681	G	A	N	.	.	N	.	.	A	3	0,3	N	.	.
chr01	7278682	G	A	N	.	.	N	.	.	A	3	0,3	N	.	.
chr01	7287792	G	A	A	15	0,15	A	17	0,17	A	32	0,32	A	19	0,19
chr01	7287799	C	T	T	15	0,15	T	17	0,17	T	32	0,32	T	19	0,19
chr01	7288036	T	C	C	15	0,15	C	16	0,16	C	32	0,32	C	19	0,18
chr01	7293888	A	G	G	2	0,2	N	.	.	G	3	0,3	N	.	.
chr01	7293905	A	G	G	2	0,2	N	.	.	G	3	0,3	N	.	.
chr01	7296718	T	C	C	7	0,7	C	1	0,1	C	3	0,3	C	7	0,7
chr01	7296747	A	G	G	7	0,7	G	1	0,1	G	3	0,3	G	7	0,7
chr01	7296751	T	C	C	7	0,7	C	1	0,1	C	3	0,3	C	7	0,7
chr01	7300983	A	G	N	.	.	N	.	.	G	10	0,10	G	5	0,5
chr01	7301002	C	A	N	.	.	N	.	.	A	10	0,10	A	5	0,5
chr01	7303416	A	T	N	.	.	N	.	.	T	9	0,9	N	.	.
chr01	7303646	A	G	N	.	.	N	.	.	G	9	0,9	N	.	.
chr01	7304831	T	A	A	23	0,23	A	29	0,29	A	44	0,44	A	30	0,30
chr01	7326637	A	G	G	29	0,29	G	26	0,26	G	112	0,112	G	44	0,44
chr01	7326961	G	T	T	29	0,29	T	26	0,26	T	112	0,111	T	44	0,44
chr01	7347653	G	A	N	.	.	N	.	.	A	3	0,3	A	1	0,1
chr01	7347657	A	T	N	.	.	N	.	.	T	3	0,3	T	1	0,1
chr01	7352822	C	T	T	92	0,92	T	105	0,105	T	210	0,210	T	153	0,153
chr01	7353103	C	T	T	94	0,94	T	106	0,106	T	210	0,210	T	152	0,152
chr01	7385115	T	C	N	.	.	C	13	0,13	C	36	0,36	C	16	0,16
chr01	7390385	C	T	T	25	0,25	T	28	0,28	T	103	0,103	T	114	0,114
chr01	7390716	G	A	A	25	0,25	A	28	0,28	A	105	0,105	A	114	0,113
chr01	7390731	T	A	A	25	0,25	A	28	0,28	A	105	0,105	A	114	0,114
chr01	7390751	T	G	G	25	0,25	G	28	0,28	G	105	0,105	G	114	0,114
chr01	7395795	A	G	G	3	0,3	G	9	0,9	G	14	0,14	G	10	0,10
chr01	7395802	G	A	A	3	0,3	A	9	0,9	A	14	0,14	A	10	0,10
chr01	7395807	C	A	A	3	0,3	A	9	0,9	A	14	0,14	A	10	0,10
chr01	7396001	G	T	K	3	1,2	K	9	3,6	G	14	14,0	K	10	8,2
chr01	7396030	C	T	Y	3	1,2	Y	9	3,6	C	14	14,0	Y	10	8,2
chr01	7396037	G	A	R	3	1,2	R	9	3,6	G	14	14,0	R	10	8,2
chr01	7396078	G	A	R	3	2,1	R	9	6,3	A	14	0,14	R	10	2,8
chr01	7396087	T	C	C	3	0,3	C	9	0,9	C	14	0,14	C	10	0,10
chr01	7399241	T	C	C	3	0,3	N	.	.	C	6	0,6	C	3	0,3
chr01	7402393	G	T	K	36	12,24	K	22	11,11	K	47	23,24	K	21	8,13
chr01	7402404	G	A	R	36	24,12	R	22	11,11	R	47	24,23	R	21	13,8
chr01	7403839	T	G	N	.	.	N	.	.	G	3	0,3	N	.	.
chr01	7405065	T	A	A	23	0,23	A	13	0,13	A	20	0,20	A	25	0,25
chr01	7406166	C	T	Y	11	8,3	Y	12	5,7	Y	32	16,16	Y	29	20,9
chr01	7406400	C	A	M	13	5,8	M	17	12,5	M	37	23,14	M	30	10,20
chr01	7407944	A	G	N	.	.	N	.	.	G	2	0,2	N	.	.
chr01	7408443	T	C	N	.	.	C	1	0,1	C	2	0,2	N	.	.
chr01	7408820	G	A	A	12	0,12	A	9	0,9	A	26	0,26	A	13	0,13
chr01	7409158	C	T	T	11	0,11	T	9	0,9	T	26	0,26	T	13	0,13
chr01	7414961	C	G	G	30	0,30	G	12	0,12	G	15	0,15	G	13	1,12
chr01	7415298	A	G	G	29	0,29	G	12	0,12	G	15	0,15	G	12	0,12
chr01	7424271	G	A	G	27	27,0	R	47	41,6	G	104	104,0	G	70	68,0
chr01	7442521	A	T	T	8	0,8	T	14	0,14	T	31	0,31	T	14	0,14
chr01	7442562	C	G	G	8	0,8	G	14	0,14	G	31	0,31	G	14	0,14
chr01	7442573	A	G	G	8	0,8	G	14	0,14	G	31	0,31	G	14	0,14
chr01	7442813	A	G	G	8	0,7	G	14	0,14	G	32	0,32	G	14	0,14
chr01	7442898	G	A	N	.	.	N	.	.	N	.	.	A	2	0,2
chr01	7442905	C	A	N	.	.	N	.	.	N	.	.	A	2	0,2
chr01	7442916	T	A	N	.	.	N	.	.	N	.	.	A	2	0,2
chr01	7455426	G	A	A	11	0,11	A	11	0,11	A	29	0,29	A	20	0,20
chr01	7455453	T	A	A	11	0,11	A	11	0,11	A	29	0,29	A	20	0,20
chr01	7455722	C	T	T	11	0,11	T	10	0,10	T	29	0,29	T	20	0,20
chr01	7455729	C	T	T	11	0,11	T	10	0,10	T	29	0,29	T	20	0,20
chr01	7455742	T	C	C	11	0,11	C	11	0,11	C	29	0,29	C	20	0,20
chr01	7455757	G	T	T	11	0,11	T	11	0,11	T	29	0,29	T	20	0,20
chr01	7455766	A	G	G	11	0,11	G	11	0,11	G	29	0,28	G	20	0,20
chr01	7455769	A	G	G	11	0,11	G	11	0,11	G	29	0,29	G	20	0,20
chr01	7455788	C	T	T	11	0,11	T	11	0,11	T	29	0,29	T	20	0,20
chr01	7455789	A	T	T	11	0,11	T	11	0,11	T	29	0,29	T	20	0,20
chr01	7455791	G	A	A	11	0,11	A	11	0,11	A	29	0,29	A	20	0,20
chr01	7468258	T	C	N	.	.	N	.	.	C	2	0,2	N	.	.
chr01	7491577	C	T	T	14	0,14	T	5	0,5	T	30	0,30	T	11	0,11
chr01	7491579	A	G	G	14	0,14	G	5	0,5	G	30	0,30	G	11	0,11
chr01	7520750	T	C	C	1	0,1	C	3	0,3	C	15	0,15	N	.	.
chr01	7521104	C	A	A	5	0,5	A	11	0,11	A	30	0,30	A	17	0,17
chr01	7521119	A	G	G	5	0,5	G	11	0,11	G	30	0,30	G	17	0,17
chr01	7526631	C	T	N	.	.	N	.	.	T	4	0,4	N	.	.
chr01	7538636	G	A	A	1	0,1	N	.	.	A	1	0,1	A	1	0,1
chr01	7538696	A	G	G	1	0,1	N	.	.	G	1	0,1	G	1	0,1
chr01	7544070	T	C	C	5	0,5	C	5	0,5	C	8	0,8	C	6	0,6
chr01	7546758	C	T	T	29	0,29	T	33	0,33	T	107	0,107	T	77	0,77
chr01	7546772	G	A	A	29	0,29	A	33	0,33	A	107	0,107	A	77	3,74
chr01	7546825	G	A	A	29	0,29	A	33	0,33	A	107	0,107	A	76	0,76
chr01	7547045	C	A	A	27	0,27	A	31	0,31	A	103	0,103	A	75	1,74
chr01	7547104	C	T	T	29	0,29	T	33	0,33	T	105	0,105	T	77	0,77
chr01	7554990	C	T	C	9	9,0	N	.	.	Y	19	9,10	Y	8	3,5
chr01	7593629	A	G	N	.	.	G	1	0,1	G	3	0,3	G	5	0,5
chr01	7593657	G	A	N	.	.	A	1	0,1	A	3	0,3	A	5	0,5
chr01	7593716	T	C	N	.	.	C	1	0,1	C	3	0,3	C	5	0,5
chr01	7593909	C	T	N	.	.	T	1	0,1	T	3	0,3	T	5	0,5
chr01	7593910	A	G	N	.	.	G	1	0,1	G	3	0,3	R	5	1,4
chr01	7593916	T	C	N	.	.	C	1	0,1	C	3	0,3	C	5	0,5
chr01	7593947	A	G	N	.	.	G	1	0,1	G	3	0,3	G	5	0,5
chr01	7593958	T	C	N	.	.	C	1	0,1	C	3	0,3	C	5	0,5
chr01	7593971	G	A	N	.	.	N	.	.	N	.	.	A	3	0,3
chr01	7593975	G	A	N	.	.	N	.	.	N	.	.	A	3	0,3
chr01	7593976	C	T	N	.	.	N	.	.	N	.	.	T	3	0,3
chr01	7593984	G	T	N	.	.	N	.	.	N	.	.	T	2	0,2
chr01	7593985	G	A	N	.	.	N	.	.	N	.	.	A	2	0,2
chr01	7658853	C	T	T	15	0,15	T	7	0,7	T	23	0,23	T	4	0,4
chr01	7658913	G	A	A	15	0,15	A	7	0,7	A	23	0,23	A	4	0,4
chr01	7687250	C	T	T	12	0,12	T	36	0,36	T	83	0,83	T	23	0,23
chr01	7687256	G	T	T	12	0,12	T	36	0,36	T	83	0,83	T	23	0,23
chr01	7691246	T	C	C	24	0,24	C	10	1,9	C	37	0,37	C	20	0,20
chr01	7691271	A	G	G	24	0,24	G	10	1,9	G	37	0,37	G	20	0,20
chr01	7691321	A	G	G	24	0,24	G	9	0,8	G	37	0,37	G	20	0,20
chr01	7691335	T	G	G	24	0,24	G	9	0,9	G	37	7,30	G	20	11,9
chr01	7691525	A	G	N	.	.	G	8	0,8	G	35	0,35	N	.	.
chr01	7691531	A	G	N	.	.	G	8	0,8	G	35	0,35	N	.	.
chr01	7691533	A	G	N	.	.	G	8	0,8	G	35	0,35	N	.	.
chr01	7691542	G	A	N	.	.	A	8	0,8	A	35	7,28	N	.	.
chr01	7691549	T	C	N	.	.	C	8	0,8	C	35	0,34	N	.	.
chr01	7693835	G	A	A	1	0,1	N	.	.	A	1	0,1	A	1	0,1
chr01	7696249	T	A	A	4	0,4	N	.	.	A	2	0,2	A	4	0,4
chr01	7696263	C	A	A	4	0,4	N	.	.	A	2	0,2	A	4	0,4
chr01	7696275	G	A	A	4	0,4	N	.	.	A	2	0,2	A	4	0,4
chr01	7696283	T	C	C	4	0,4	N	.	.	C	2	0,2	C	4	0,4
chr01	7696312	G	A	A	4	0,4	N	.	.	A	2	0,2	A	4	0,4
chr01	7696528	A	T	T	1	0,1	N	.	.	T	2	0,2	N	.	.
chr01	7696561	G	A	A	1	0,1	N	.	.	A	2	0,2	N	.	.
chr01	7696574	T	A	A	4	0,4	N	.	.	A	2	0,2	A	4	0,4
chr01	7696592	G	T	T	4	0,4	N	.	.	T	2	0,2	T	4	0,4
chr01	7696593	G	A	A	4	0,4	N	.	.	A	2	0,2	A	4	0,4
chr01	7696603	T	A	A	3	0,3	N	.	.	N	.	.	A	4	0,4
chr01	7696605	A	T	T	3	0,3	N	.	.	N	.	.	T	4	0,4
chr01	7696609	G	T	T	3	0,3	N	.	.	N	.	.	T	4	0,4
chr01	7696610	C	T	T	3	0,3	N	.	.	N	.	.	T	4	0,4
chr01	7696612	A	T	T	3	0,3	N	.	.	N	.	.	T	4	0,4
chr01	7696613	T	G	G	3	0,3	N	.	.	N	.	.	G	4	0,4
chr01	7696635	G	A	A	3	0,3	N	.	.	N	.	.	A	4	0,4
chr01	7697769	G	A	A	21	0,21	A	15	0,15	A	59	0,59	A	46	0,46
chr01	7698005	G	C	C	20	0,20	C	17	0,16	C	59	0,59	C	44	0,44
chr01	7698006	A	C	C	20	0,20	C	17	0,17	C	59	0,59	C	44	0,44
chr01	7698082	A	G	G	21	0,21	G	17	0,17	G	58	0,58	G	46	0,46
chr01	7700209	T	C	C	2	0,2	N	.	.	N	.	.	N	.	.
chr01	7700253	A	G	G	4	0,4	N	.	.	N	.	.	N	.	.
chr01	7700419	T	C	C	39	0,38	C	57	0,57	C	136	0,136	C	87	0,86
chr01	7700647	C	T	T	39	0,39	T	55	0,55	T	135	0,134	T	86	0,86
chr01	7701949	A	G	N	.	.	N	.	.	N	.	.	G	3	0,3
chr01	7701985	C	A	N	.	.	N	.	.	N	.	.	A	3	0,3
chr01	7704255	C	T	T	27	0,27	T	10	0,10	T	131	0,130	T	71	0,71
chr01	7706024	T	A	A	4	0,4	A	5	0,5	A	3	0,3	A	3	0,3
chr01	7706041	C	A	A	4	0,4	A	5	0,5	A	3	0,3	A	3	0,3
chr01	7706065	T	G	G	4	0,4	G	5	0,5	G	3	0,3	G	3	0,3
chr01	7706341	A	G	G	4	0,4	G	5	0,5	G	2	0,2	G	3	0,3
chr01	7706344	A	G	G	4	0,4	G	5	0,5	G	2	0,2	G	3	0,3
chr01	7708164	T	G	G	2	0,2	N	.	.	N	.	.	N	.	.
chr01	7708497	A	T	T	2	0,2	N	.	.	N	.	.	N	.	.
chr01	7709980	C	T	T	23	0,23	T	34	0,34	T	92	0,92	T	67	0,67
chr01	7710056	T	C	C	23	0,23	C	34	0,34	C	91	0,91	C	67	0,67
chr01	7710062	C	T	T	22	0,22	T	34	0,34	T	87	0,87	T	65	0,65
[truncated: 834,878+ more rows]
