# Supplementary material for: Genetic mapping of anthocyanin accumulation-related genes in pepper fruits using a combination of SLAF-seq and BSA
Source: PLoS One. 2018 Sep 27;13(9):e0204690. doi: 10.1371/journal.pone.0204690 (PMC6160195; doi:10.1371/journal.pone.0204690)
Supplement: S5 Table — (XLSX) [file pone.0204690.s013.xlsx]

## Sheet: Sheet1
S4 Table. Annotation for 126 candidate genes for anthocyanin accumulation.
Gene_ID	Start	End	COG_class_annotation	COG_class_annotation	COG class defination	GO_annotation	KEGG_annotation	Swissprot_annotation	NR_annotation
CA10g03640	12745342	12746112	--	--		Biological Process: multicellular organismal development (GO:0007275);; Biological Process: lipid biosynthetic process (GO:0008610);; Biological Process: flavonoid biosynthetic process (GO:0009813);; Biological Process: cellular component organization (GO:0016043);; Molecular Function: N-acyltransferase activity (GO:0016410);; Molecular Function: transferase activity, transferring acyl groups oth…	--	Anthocyanin 5-aromatic acyltransferase OS=Gentiana triflora PE=1 SV=1	malonyltransferase [Nicotiana tabacum]
CA10g03650	13533765	13535787	[KAD]	--	Myb superfamily proteins, including transcription factors and mRNA splicing factors	Molecular Function: DNA binding (GO:0003677);; Molecular Function: chromatin binding (GO:0003682);; Molecular Function: sequence-specific DNA binding transcription factor activity (GO:0003700);; Cellular Component: nucleus (GO:0005634);; Biological Process: polyamine catabolic process (GO:0006598);; Biological Process: oligopeptide transport (GO:0006857);; Biological Process: purine nucleobase tr…	K09422|1e-122|vvi:100249492|hypothetical protein LOC100249492	Transcription factor MYB39 OS=Arabidopsis thaliana GN=MYB39 PE=2 SV=1	PREDICTED: uncharacterized protein LOC101256424 [Solanum lycopersicum]
CA10g03660	14199924	14200283	--	--		--	--	--	PREDICTED: uncharacterized protein LOC101258410 [Solanum lycopersicum]
CA10g03670	14200771	14201148	--	--		--	--	--	hypothetical protein SDM1_47t00008 [Solanum demissum]
CA10g03680	14201181	14201444	--	--		Molecular Function: nucleic acid binding (GO:0003676);; Molecular Function: RNA-DNA hybrid ribonuclease activity (GO:0004523);;	--	--	hypothetical protein SDM1_47t00008 [Solanum demissum]
CA10g03690	14410330	14410497	--	--		Molecular Function: DNA binding (GO:0003677);; Cellular Component: nucleus (GO:0005634);; Cellular Component: cytoplasm (GO:0005737);; Biological Process: regulation of transcription, DNA-templated (GO:0006355);;	--	--	unknown [Picea sitchensis]
CA10g03700	14538988	14539797	--	--		--	--	--	PREDICTED: uncharacterized protein LOC101254263 [Solanum lycopersicum]
CA10g03710	14558284	14563233	[H]	Coenzyme transport and metabolism	Mg-chelatase subunit ChlI	Molecular Function: ATP binding (GO:0005524);; Cellular Component: cell wall (GO:0005618);; Biological Process: ATP catabolic process (GO:0006200);; Biological Process: rRNA processing (GO:0006364);; Biological Process: unsaturated fatty acid biosynthetic process (GO:0006636);; Biological Process: phosphatidylglycerol biosynthetic process (GO:0006655);; Cellular Component: chloroplast stroma (GO:…	K03405|0.0|vvi:100267459|hypothetical protein LOC100267459	Magnesium-chelatase subunit ChlI, chloroplastic OS=Nicotiana tabacum GN=CHLI PE=2 SV=1	PREDICTED: magnesium-chelatase subunit ChlI, chloroplastic-like isoform 1 [Solanum lycopersicum]
CA10g03720	14672171	14675176	[LR]	--	NTP pyrophosphohydrolases including oxidative damage repair enzymes	Molecular Function: hydrolase activity (GO:0016787);;	--	Nudix hydrolase 15, mitochondrial OS=Arabidopsis thaliana GN=NUDT15 PE=1 SV=2	PREDICTED: nudix hydrolase 15, mitochondrial-like [Solanum lycopersicum]
CA10g03730	14683088	14690868	[LR]	--	NTP pyrophosphohydrolases including oxidative damage repair enzymes	Molecular Function: binding (GO:0005488);; Cellular Component: mitochondrion (GO:0005739);; Biological Process: succinyl-CoA metabolic process (GO:0006104);; Biological Process: autophagy (GO:0006914);; Molecular Function: guanosine-3',5'-bis(diphosphate) 3'-diphosphatase activity (GO:0008893);; Biological Process: cellular process (GO:0009987);; Molecular Function: CoA pyrophosphatase activity (…	--	Nudix hydrolase 15, mitochondrial OS=Arabidopsis thaliana GN=NUDT15 PE=1 SV=2	PREDICTED: nudix hydrolase 15, mitochondrial-like [Solanum lycopersicum]
CA10g03740	14873494	14873964	--	--		Biological Process: MAPK cascade (GO:0000165);; Molecular Function: DNA binding (GO:0003677);; Molecular Function: sequence-specific DNA binding transcription factor activity (GO:0003700);; Cellular Component: nucleus (GO:0005634);; Cellular Component: mitochondrion (GO:0005739);; Biological Process: regulation of translation (GO:0006417);; Biological Process: protein targeting to membrane (GO:00…	--	Transcription factor TCP10 OS=Arabidopsis thaliana GN=TCP10 PE=1 SV=1	TCP transcription factor 1 [Solanum lycopersicum]
CA10g03750	14874123	14875616	--	--		Cellular Component: intracellular membrane-bounded organelle (GO:0043231);;	--	Trans-Golgi network integral membrane protein 2 OS=Homo sapiens GN=TGOLN2 PE=1 SV=2	unnamed protein product [Blastocystis hominis]
CA10g03760	14981576	14981851	--	--		Molecular Function: acetyl-CoA C-acetyltransferase activity (GO:0003985);; Cellular Component: cytosol (GO:0005829);; Biological Process: lipid biosynthetic process (GO:0008610);; Biological Process: anthocyanin-containing compound biosynthetic process (GO:0009718);; Biological Process: response to sucrose (GO:0009744);; Biological Process: response to UV-B (GO:0010224);; Molecular Function: tran…	--	Anthocyanidin 3-O-glucoside 6"-O-acyltransferase OS=Perilla frutescens PE=1 SV=1	malonyltransferase [Nicotiana tabacum]
CA10g03770	15208751	15213072	--	--		Biological Process: cellular metabolic process (GO:0044237);; Biological Process: primary metabolic process (GO:0044238);; Biological Process: cellular macromolecule metabolic process (GO:0044260);; Cellular Component: intracellular part (GO:0044424);; Biological Process: single-organism process (GO:0044699);; Biological Process: organic substance metabolic process (GO:0071704);;	--	Protein IQ-DOMAIN 1 OS=Arabidopsis thaliana GN=IQD1 PE=1 SV=1	PREDICTED: protein IQ-DOMAIN 1-like isoform 1 [Solanum lycopersicum]
CA10g03780	15292611	15295823	--	--		Cellular Component: nucleus (GO:0005634);; Cellular Component: cytosol (GO:0005829);; Cellular Component: plasmodesma (GO:0009506);;	--	--	PREDICTED: apoptosis inhibitor 5-like [Solanum lycopersicum]
CA10g03790	15296209	15298805	--	--		Molecular Function: protein binding (GO:0005515);; Biological Process: apoptotic process (GO:0006915);; Cellular Component: nuclear part (GO:0044428);;	--	Apoptosis inhibitor 5 OS=Gallus gallus GN=API5 PE=2 SV=1	PREDICTED: apoptosis inhibitor 5-like [Solanum lycopersicum]
CA10g03800	15303637	15307031	--	--		Cellular Component: nucleus (GO:0005634);; Cellular Component: nucleolus (GO:0005730);; Cellular Component: cytosol (GO:0005829);; Cellular Component: plasmodesma (GO:0009506);; Molecular Function: fibroblast growth factor binding (GO:0017134);; Biological Process: neurogenesis (GO:0022008);; Biological Process: negative regulation of apoptotic process (GO:0043066);;	--	Apoptosis inhibitor 5 OS=Pongo abelii GN=API5 PE=2 SV=1	PREDICTED: apoptosis inhibitor 5-like [Solanum lycopersicum]
CA10g03810	15633033	15636114	--	--		Biological Process: very long-chain fatty acid metabolic process (GO:0000038);; Biological Process: polysaccharide biosynthetic process (GO:0000271);; Cellular Component: extracellular region (GO:0005576);; Biological Process: pattern specification process (GO:0007389);; Biological Process: regulation of cell size (GO:0008361);; Biological Process: plant-type cell wall organization (GO:0009664);;…	--	GDSL esterase/lipase At5g45960 OS=Arabidopsis thaliana GN=At5g45960 PE=2 SV=1	PREDICTED: GDSL esterase/lipase At5g45960-like [Solanum lycopersicum]
CA10g03820	15732671	15741090	--	--		Biological Process: reproduction (GO:0000003);; Cellular Component: extracellular region (GO:0005576);; Biological Process: root morphogenesis (GO:0010015);; Biological Process: regulation of hormone levels (GO:0010817);; Biological Process: cell growth (GO:0016049);; Molecular Function: lipase activity (GO:0016298);; Biological Process: cellular metabolic process (GO:0044237);; Biological Proces…	--	GDSL esterase/lipase At5g45960 OS=Arabidopsis thaliana GN=At5g45960 PE=2 SV=1	PREDICTED: GDSL esterase/lipase At5g45960-like [Solanum lycopersicum]
CA10g03830	15846206	15848413	--	--		Biological Process: very long-chain fatty acid metabolic process (GO:0000038);; Cellular Component: extracellular region (GO:0005576);; Biological Process: lipid metabolic process (GO:0006629);; Biological Process: root morphogenesis (GO:0010015);; Biological Process: regulation of hormone levels (GO:0010817);; Biological Process: cell growth (GO:0016049);; Molecular Function: lipase activity (GO…	--	GDSL esterase/lipase At5g45960 OS=Arabidopsis thaliana GN=At5g45960 PE=2 SV=1	PREDICTED: GDSL esterase/lipase At5g45960-like [Solanum lycopersicum]
CA10g03840	15875280	15880240	[G]	Carbohydrate transport and metabolism	Beta-glucosidase/6-phospho-beta-glucosidase/beta-galactosidase	Molecular Function: glucan exo-1,3-beta-glucosidase activity (GO:0004338);; Molecular Function: beta-galactosidase activity (GO:0004565);; Cellular Component: mitochondrion (GO:0005739);; Cellular Component: Golgi apparatus (GO:0005794);; Biological Process: ion transport (GO:0006811);; Biological Process: metabolic process (GO:0008152);; Cellular Component: plant-type cell wall (GO:0009505);; Ce…	--	Vicianin hydrolase (Fragment) OS=Vicia sativa subsp. nigra PE=1 SV=1	PREDICTED: vicianin hydrolase-like [Solanum lycopersicum]
CA10g03850	16159012	16166059	--	--		Biological Process: reproduction (GO:0000003);; Cellular Component: extracellular region (GO:0005576);; Molecular Function: lipase activity (GO:0016298);;	--	GDSL esterase/lipase At5g45960 OS=Arabidopsis thaliana GN=At5g45960 PE=2 SV=1	PREDICTED: GDSL esterase/lipase At5g45960-like [Solanum lycopersicum]
CA10g03860	16203027	16204435	[R]	General function prediction only	GTPase SAR1 and related small G proteins	Biological Process: cytokinesis (GO:0000910);; Molecular Function: DNA binding (GO:0003677);; Molecular Function: GTPase activity (GO:0003924);; Molecular Function: GTP binding (GO:0005525);; Cellular Component: nucleus (GO:0005634);; Cellular Component: mitochondrion (GO:0005739);; Cellular Component: vacuole (GO:0005773);; Cellular Component: Golgi apparatus (GO:0005794);; Cellular Component: t…	--	Ras-related protein Rab11B OS=Nicotiana tabacum GN=RAB11B PE=2 SV=1	PREDICTED: ras-related protein RABA1f-like [Solanum lycopersicum]
CA10g03870	16337787	16338221	--	--		Molecular Function: binding (GO:0005488);;	--	--	Mutator transposable element, putative [Solanum demissum]
CA10g03880	16367650	16369032	--	--		Biological Process: anthocyanin-containing compound biosynthetic process (GO:0009718);; Biological Process: response to sucrose (GO:0009744);; Biological Process: response to UV-B (GO:0010224);; Molecular Function: transferase activity, transferring hexosyl groups (GO:0016758);; Molecular Function: UDP-xylosyltransferase activity (GO:0035252);; Biological Process: pigmentation (GO:0043473);; Cell…	--	Anthocyanidin 3-O-glucoside 2"-O-glucosyltransferase OS=Ipomoea nil GN=3GGT PE=1 SV=1	PREDICTED: UDP-glycosyltransferase 79B3-like [Solanum lycopersicum]
CA10g03890	16815661	16816347	--	--		--	--	Protein TAP1 OS=Antirrhinum majus GN=TAP1 PE=2 SV=1	PREDICTED: uncharacterized protein LOC101248720 [Solanum lycopersicum]
CA10g03900	17183624	17185001	[R]	General function prediction only	Uncharacterized Zn ribbon-containing protein	Molecular Function: translation elongation factor activity (GO:0003746);; Cellular Component: nucleus (GO:0005634);; Cellular Component: nucleolus (GO:0005730);; Biological Process: regulation of transcription, DNA-templated (GO:0006355);; Biological Process: translational elongation (GO:0006414);; Molecular Function: metal ion binding (GO:0046872);;	--	Transcription elongation factor 1 homolog OS=Oryza sativa subsp. japonica GN=Os07g0631100 PE=3 SV=1	PREDICTED: transcription elongation factor 1 homolog isoform 1 [Solanum lycopersicum]
CA10g03910	17186245	17186613	--	--		Cellular Component: membrane (GO:0016020);; Biological Process: cellular response to iron ion (GO:0071281);; Biological Process: cellular response to ethylene stimulus (GO:0071369);; Biological Process: cellular response to nitric oxide (GO:0071732);;	--	Vacuolar iron transporter homolog 3 OS=Arabidopsis thaliana GN=At3g43630 PE=3 SV=1	PREDICTED: vacuolar iron transporter homolog 4-like [Solanum lycopersicum]
CA10g03920	17187291	17190480	--	--		Molecular Function: protein binding (GO:0005515);; Biological Process: response to symbiotic fungus (GO:0009610);; Molecular Function: sequence-specific DNA binding (GO:0043565);; Cellular Component: intracellular part (GO:0044424);; Biological Process: positive regulation of transcription, DNA-templated (GO:0045893);; Biological Process: positive regulation of long-day photoperiodism, flowering …	--	Transcription factor VOZ1 OS=Arabidopsis thaliana GN=VOZ1 PE=1 SV=1	PREDICTED: transcription factor VOZ1-like isoform 1 [Solanum lycopersicum]
CA10g03930	17371626	17373375	--	--		Biological Process: mitotic sister chromatid segregation (GO:0000070);; Cellular Component: condensed chromosome kinetochore (GO:0000777);; Biological Process: cell plate assembly (GO:0000919);; Molecular Function: microtubule motor activity (GO:0003777);; Molecular Function: ATP binding (GO:0005524);; Cellular Component: nucleus (GO:0005634);; Cellular Component: cytoplasm (GO:0005737);; Cellula…	--	Kinesin-like protein NACK1 OS=Nicotiana tabacum GN=NACK1 PE=1 SV=1	Kinesin-related protein 4 [Aegilops tauschii]
CA10g03940	17502551	17503837	--	--		--	--	--	PREDICTED: uncharacterized protein LOC101250633 [Solanum lycopersicum]
CA10g03950	17545681	17546217	--	--		Molecular Function: peptidase inhibitor activity (GO:0030414);;	--	Sporamin B OS=Ipomoea batatas PE=2 SV=1	uncharacterized protein LOC544001 precursor [Solanum lycopersicum]
CA10g03960	17642786	17643184	--	--		Molecular Function: sequence-specific DNA binding transcription factor activity (GO:0003700);; Molecular Function: protein binding (GO:0005515);; Cellular Component: nucleus (GO:0005634);; Cellular Component: plasma membrane (GO:0005886);; Biological Process: cell cycle (GO:0007049);; Biological Process: multicellular organismal development (GO:0007275);; Cellular Component: chloroplast (GO:00095…	--	Protein FAR-RED IMPAIRED RESPONSE 1 OS=Arabidopsis thaliana GN=FAR1 PE=1 SV=1	hypothetical protein PRUPE_ppa019160mg, partial [Prunus persica]
CA10g03970	17699695	17700171	--	--		Cellular Component: cell projection (GO:0042995);; Biological Process: single-organism process (GO:0044699);;	--	Lipoxygenase homology domain-containing protein 1 OS=Mus musculus GN=Loxhd1 PE=2 SV=1	elicitor-inducible protein EIG-J7 [Capsicum annuum]
CA10g03980	17759987	17760723	--	--		--	--	Lipoxygenase homology domain-containing protein 1 OS=Mus musculus GN=Loxhd1 PE=2 SV=1	TMV induced protein 1-2 [Capsicum annuum]
CA10g03990	17761512	17762279	--	--		--	--	Lipoxygenase homology domain-containing protein 1 OS=Mus musculus GN=Loxhd1 PE=2 SV=1	TMV-induced protein I [Capsicum annuum]
CA10g04000	17875613	17876251	--	--		Biological Process: mitotic cell cycle (GO:0000278);; Biological Process: double-strand break repair via homologous recombination (GO:0000724);; Molecular Function: sequence-specific DNA binding transcription factor activity (GO:0003700);; Molecular Function: protein binding (GO:0005515);; Cellular Component: nucleus (GO:0005634);; Cellular Component: plasma membrane (GO:0005886);; Biological Pro…	--	Protein FAR1-RELATED SEQUENCE 12 OS=Arabidopsis thaliana GN=FRS12 PE=2 SV=1	PREDICTED: protein FAR1-RELATED SEQUENCE 12-like [Solanum lycopersicum]
CA10g04010	17900648	17904409	--	--		Molecular Function: binding (GO:0005488);; Biological Process: regulation of transcription, DNA-templated (GO:0006355);; Biological Process: post-embryonic development (GO:0009791);; Molecular Function: histone demethylase activity (H3-K4 specific) (GO:0032453);; Biological Process: histone H3-K4 demethylation (GO:0034720);; Biological Process: primary metabolic process (GO:0044238);; Biological …	--	Probable lysine-specific demethylase JMJ14 OS=Arabidopsis thaliana GN=JMJ14 PE=1 SV=1	PREDICTED: probable lysine-specific demethylase JMJ14-like [Solanum lycopersicum]
CA10g04020	17905598	17906032	--	--		Molecular Function: ion binding (GO:0043167);; Molecular Function: organic cyclic compound binding (GO:0097159);; Molecular Function: heterocyclic compound binding (GO:1901363);;	--	--	Putative polyprotein, identical [Solanum demissum]
CA10g04030	18164259	18165302	[RTKL]	--	Serine/threonine protein kinase	Molecular Function: DNA binding (GO:0003677);; Molecular Function: RNA binding (GO:0003723);; Molecular Function: protein kinase activity (GO:0004672);; Molecular Function: protein serine/threonine kinase activity (GO:0004674);; Molecular Function: protein binding (GO:0005515);; Molecular Function: ATP binding (GO:0005524);; Cellular Component: extracellular region (GO:0005576);; Cellular Compone…	--	Serine/threonine-protein kinase-like protein CCR2 OS=Arabidopsis thaliana GN=CCR2 PE=1 SV=1	PREDICTED: serine/threonine-protein kinase-like protein CCR1-like [Solanum lycopersicum]
CA10g04040	18367040	18367405	--	--		Molecular Function: nucleotide binding (GO:0000166);; Molecular Function: nucleic acid binding (GO:0003676);; Molecular Function: helicase activity (GO:0004386);; Molecular Function: ion binding (GO:0043167);; Molecular Function: organic cyclic compound binding (GO:0097159);; Molecular Function: heterocyclic compound binding (GO:1901363);;	--	Putative uncharacterized protein At4g01020, chloroplastic OS=Arabidopsis thaliana GN=At4g01020 PE=4 SV=1	PREDICTED: putative uncharacterized protein At4g01020, chloroplastic-like [Solanum lycopersicum]
CA10g04050	18446114	18446935	--	--		--	--	--	PREDICTED: uncharacterized protein LOC101251732 [Solanum lycopersicum]
CA10g04060	18570738	18572196	[IQ]	--	Acyl-CoA synthetases (AMP-forming)/AMP-acid ligases II	Molecular Function: ATP binding (GO:0005524);; Cellular Component: nucleus (GO:0005634);; Cellular Component: cytoplasm (GO:0005737);; Biological Process: polyamine catabolic process (GO:0006598);; Biological Process: protein targeting to membrane (GO:0006612);; Biological Process: response to wounding (GO:0009611);; Biological Process: phenylpropanoid metabolic process (GO:0009698);; Biological …	K01904|1e-163|vvi:100254698|hypothetical protein LOC100254698	4-coumarate--CoA ligase 2 OS=Nicotiana tabacum GN=4CL2 PE=2 SV=1	PREDICTED: 4-coumarate--CoA ligase 1-like [Solanum lycopersicum]
CA10g04070	18635135	18636127	--	--		--	--	--	Uncharacterized protein TCM_014510 [Theobroma cacao]
CA10g04080	18937493	18937744	--	--		Biological Process: MAPK cascade (GO:0000165);; Molecular Function: protein binding (GO:0005515);; Cellular Component: cytoplasm (GO:0005737);; Biological Process: regulation of transcription, DNA-templated (GO:0006355);; Biological Process: protein targeting to membrane (GO:0006612);; Molecular Function: electron carrier activity (GO:0009055);; Biological Process: response to cold (GO:0009409);;…	--	Glutaredoxin-C9 OS=Arabidopsis thaliana GN=GRXC9 PE=1 SV=1	PREDICTED: glutaredoxin-C9-like [Solanum lycopersicum]
CA10g04090	19071502	19073250	--	--		Biological Process: formation of translation preinitiation complex (GO:0001731);; Molecular Function: translation initiation factor activity (GO:0003743);; Molecular Function: protein binding (GO:0005515);; Cellular Component: nucleus (GO:0005634);; Cellular Component: cytosol (GO:0005829);; Cellular Component: eukaryotic translation initiation factor 3 complex (GO:0005852);; Biological Process: …	K03251|0.0|rcu:RCOM_1674280|eukaryotic translation initiation factor 3 subunit, putative	Eukaryotic translation initiation factor 3 subunit D OS=Arabidopsis thaliana GN=TIF3D1 PE=1 SV=1	PREDICTED: eukaryotic translation initiation factor 3 subunit D-like isoform 1 [Solanum lycopersicum]
CA10g04100	19079131	19084839	--	--		--	--	--	PREDICTED: uncharacterized protein LOC101247562 [Solanum lycopersicum]
CA10g04110	19100705	19107165	--	--		Biological Process: embryo sac egg cell differentiation (GO:0009560);; Cellular Component: intracellular membrane-bounded organelle (GO:0043231);; Cellular Component: cytoplasmic part (GO:0044444);; Biological Process: response to stimulus (GO:0050896);;	--	Pentatricopeptide repeat-containing protein At2g20710, mitochondrial OS=Arabidopsis thaliana GN=At2g20710 PE=2 SV=1	PREDICTED: pentatricopeptide repeat-containing protein At2g20710, mitochondrial-like [Solanum lycopersicum]
CA10g04120	19185425	19185940	--	--		Biological Process: MAPK cascade (GO:0000165);; Molecular Function: cyclin-dependent protein serine/threonine kinase activity (GO:0004693);; Molecular Function: binding (GO:0005488);; Molecular Function: ATP binding (GO:0005524);; Cellular Component: vacuole (GO:0005773);; Cellular Component: plasma membrane (GO:0005886);; Biological Process: regulation of transcription, DNA-templated (GO:0006355…	--	L-type lectin-domain containing receptor kinase S.4 OS=Arabidopsis thaliana GN=LECRKS4 PE=1 SV=1	PREDICTED: L-type lectin-domain containing receptor kinase S.4-like [Solanum lycopersicum]
CA10g04130	19303586	19304416	--	--		Molecular Function: sphingosine hydroxylase activity (GO:0000170);; Cellular Component: endoplasmic reticulum membrane (GO:0005789);; Cellular Component: integral component of plasma membrane (GO:0005887);; Biological Process: fatty acid biosynthetic process (GO:0006633);; Biological Process: unsaturated fatty acid biosynthetic process (GO:0006636);; Biological Process: sphinganine metabolic proc…	K04712|0.0|rcu:RCOM_0935980|sphingolipid delta 4 desaturase/C-4 hydroxylase protein des2, putative	Sphingolipid delta(4)-desaturase DES1 OS=Bos taurus GN=DEGS1 PE=2 SV=1	uncharacterized protein LOC543709 [Solanum lycopersicum]
CA10g04140	19582929	19583570	--	--		--	--	Putative ribonuclease H protein At1g65750 OS=Arabidopsis thaliana GN=At1g65750 PE=3 SV=1	PREDICTED: uncharacterized protein LOC101258077 [Solanum lycopersicum]
CA10g04150	19951497	19955686	--	--		Molecular Function: binding (GO:0005488);; Molecular Function: zinc ion binding (GO:0008270);;	--	RING finger protein 141 OS=Gallus gallus GN=RNF141 PE=2 SV=1	PREDICTED: uncharacterized protein LOC101248144 [Solanum lycopersicum]
CA10g06040	54866669	54867064	[L]	Replication, recombination and repair	RecA/RadA recombinase	Molecular Function: damaged DNA binding (GO:0003684);; Molecular Function: single-stranded DNA binding (GO:0003697);; Molecular Function: calcium-transporting ATPase activity (GO:0005388);; Molecular Function: ATP binding (GO:0005524);; Cellular Component: cytoplasm (GO:0005737);; Biological Process: DNA repair (GO:0006281);; Biological Process: reciprocal meiotic recombination (GO:0007131);; Mol…	K03553|3e-73|rcu:RCOM_0565220|DNA repair protein reca, putative (EC:3.6.3.8)	DNA repair protein recA homolog 1, chloroplastic OS=Arabidopsis thaliana GN=RECA PE=2 SV=1	hypothetical protein M569_09508, partial [Genlisea aurea]
CA10g06050	54867087	54867629	[L]	Replication, recombination and repair	RecA/RadA recombinase	Molecular Function: nucleotide binding (GO:0000166);; Molecular Function: DNA binding (GO:0003677);; Molecular Function: single-stranded DNA binding (GO:0003697);; Molecular Function: ATP binding (GO:0005524);; Biological Process: DNA repair (GO:0006281);; Biological Process: reciprocal meiotic recombination (GO:0007131);; Molecular Function: DNA-dependent ATPase activity (GO:0008094);; Biologica…	K03553|1e-40|vvi:100249133|similar to replicase	DNA repair protein recA homolog 1, chloroplastic OS=Arabidopsis thaliana GN=RECA PE=2 SV=1	PREDICTED: DNA repair protein recA homolog 1, chloroplastic-like [Solanum lycopersicum]
CA10g06060	54990232	54991326	--	--		Molecular Function: purine nucleobase transmembrane transporter activity (GO:0005345);; Biological Process: purine nucleobase transport (GO:0006863);; Biological Process: cytokinin transport (GO:0010184);; Molecular Function: purine nucleoside transmembrane transporter activity (GO:0015211);; Biological Process: nucleobase-containing compound transport (GO:0015931);; Cellular Component: membrane …	--	Probable purine permease 4 OS=Arabidopsis thaliana GN=PUP4 PE=2 SV=1	PREDICTED: probable purine permease 4-like [Solanum lycopersicum]
CA10g06070	55996288	55996689	--	--		Molecular Function: catalytic activity (GO:0003824);; Biological Process: response to abiotic stimulus (GO:0009628);; Biological Process: hexose metabolic process (GO:0019318);; Biological Process: cellular metabolic process (GO:0044237);; Cellular Component: cell part (GO:0044464);; Biological Process: single-organism cellular process (GO:0044763);; Biological Process: monosaccharide biosyntheti…	--	Elicitor-responsive protein 3 OS=Oryza sativa subsp. japonica GN=ERG3 PE=2 SV=1	PREDICTED: C2 domain-containing protein At1g63220-like [Solanum lycopersicum]
CA10g06080	56097990	56098387	--	--		Cellular Component: cytoplasm (GO:0005737);; Biological Process: glucose metabolic process (GO:0006006);; Biological Process: response to osmotic stress (GO:0006970);; Biological Process: organelle organization (GO:0006996);; Molecular Function: isomerase activity (GO:0016853);; Biological Process: hexose biosynthetic process (GO:0019319);; Biological Process: cellular biosynthetic process (GO:00…	--	Elicitor-responsive protein 3 OS=Oryza sativa subsp. japonica GN=ERG3 PE=2 SV=1	PREDICTED: C2 domain-containing protein At1g63220-like [Solanum lycopersicum]
CA10g06090	56310132	56310470	--	--		Molecular Function: hydrolase activity (GO:0016787);;	--	Carboxymethylenebutenolidase homolog OS=Xenopus laevis GN=cmbl PE=2 SV=1	PREDICTED: endo-1,3;1,4-beta-D-glucanase-like [Solanum lycopersicum]
CA10g12500	192339986	192340492	--	--		--	--	--	conserved hypothetical protein [Ricinus communis]
CA10g12510	192626922	192627122	[O]	Posttranslational modification, protein turnover, chaperones	SCF ubiquitin ligase, SKP1 component	Biological Process: microtubule cytoskeleton organization (GO:0000226);; Molecular Function: protein kinase activity (GO:0004672);; Molecular Function: ubiquitin-protein ligase activity (GO:0004842);; Molecular Function: protein binding (GO:0005515);; Cellular Component: nucleus (GO:0005634);; Cellular Component: spindle (GO:0005819);; Cellular Component: cytosol (GO:0005829);; Cellular Component…	K03094|1e-29|osa:4347721|Os09g0539500	SKP1-like protein 12 OS=Arabidopsis thaliana GN=ASK12 PE=1 SV=1	Os09g0539500 [Oryza sativa Japonica Group]
CA10g12520	192858063	192858806	[S]	Function unknown	Uncharacterized protein with SCP/PR1 domains	Cellular Component: cell wall (GO:0005618);; Biological Process: signal transduction (GO:0007165);; Biological Process: response to water deprivation (GO:0009414);; Biological Process: systemic acquired resistance (GO:0009627);; Biological Process: cellular process (GO:0009987);; Biological Process: response to vitamin B1 (GO:0010266);; Biological Process: regulation of metabolic process (GO:0019…	--	Pathogenesis-related protein PRMS OS=Zea mays GN=PRMS PE=2 SV=1	PREDICTED: pathogenesis-related protein PRMS-like [Solanum lycopersicum]
CA10g12530	192891391	192892705	[R]	General function prediction only	ABC-type uncharacterized transport system, permease component	Molecular Function: UDP-glucose transmembrane transporter activity (GO:0005460);; Molecular Function: protein binding (GO:0005515);; Cellular Component: plasma membrane (GO:0005886);; Biological Process: response to aluminum ion (GO:0010044);; Cellular Component: vesicle membrane (GO:0012506);; Biological Process: UDP-glucose transport (GO:0015786);; Cellular Component: integral component of memb…	K02069|1e-117|rcu:RCOM_0820260|hypothetical protein	Protein ALUMINUM SENSITIVE 3 OS=Arabidopsis thaliana GN=ALS3 PE=1 SV=1	PREDICTED: protein ALUMINUM SENSITIVE 3-like [Solanum lycopersicum]
CA10g12540	192934583	192935083	--	--		--	--	--	polyprotein [Glycine max]
CA10g12550	193037932	193038720	--	--		Biological Process: response to organic substance (GO:0010033);;	--	Probable membrane-associated kinase regulator 4 OS=Arabidopsis thaliana GN=MAKR4 PE=3 SV=1	PREDICTED: probable membrane-associated kinase regulator 4-like [Solanum lycopersicum]
CA10g12560	193250217	193251104	--	--		Biological Process: response to organic substance (GO:0010033);;	--	Probable membrane-associated kinase regulator 4 OS=Arabidopsis thaliana GN=MAKR4 PE=3 SV=1	PREDICTED: probable membrane-associated kinase regulator 4-like [Solanum lycopersicum]
CA10g12570	193416952	193417170	--	--		Molecular Function: nucleotide binding (GO:0000166);; Biological Process: defense response (GO:0006952);; Molecular Function: purine ribonucleoside binding (GO:0032550);; Molecular Function: adenyl ribonucleotide binding (GO:0032559);; Molecular Function: anion binding (GO:0043168);;	--	Putative late blight resistance protein homolog R1B-16 OS=Solanum demissum GN=R1B-16 PE=3 SV=1	reistance protein F variant 1.2 [Solanum lycopersicum]
CA10g12580	193543975	193544790	--	--		Biological Process: response to organic substance (GO:0010033);;	--	Probable membrane-associated kinase regulator 3 OS=Arabidopsis thaliana GN=MAKR3 PE=2 SV=1	conserved hypothetical protein [Ricinus communis]
CA10g12590	193725518	193734253	[MG]	--	Nucleoside-diphosphate-sugar epimerases	Cellular Component: Golgi membrane (GO:0000139);; Cellular Component: mitochondrion (GO:0005739);; Cellular Component: endosome (GO:0005768);; Cellular Component: vacuolar membrane (GO:0005774);; Cellular Component: trans-Golgi network (GO:0005802);; Cellular Component: cytosol (GO:0005829);; Cellular Component: plasma membrane (GO:0005886);; Molecular Function: dTDP-glucose 4,6-dehydratase activ…	--	UDP-glucuronic acid decarboxylase 1 OS=Arabidopsis thaliana GN=UXS1 PE=2 SV=1	PREDICTED: UDP-glucuronic acid decarboxylase 1-like [Solanum lycopersicum]
CA10g12600	193756713	193760873	--	--		Biological Process: response to reactive oxygen species (GO:0000302);; Cellular Component: chromatin (GO:0000785);; Cellular Component: nucleus (GO:0005634);; Cellular Component: mitochondrion (GO:0005739);; Cellular Component: plasma membrane (GO:0005886);; Biological Process: DNA-dependent DNA replication (GO:0006261);; Biological Process: DNA methylation (GO:0006306);; Biological Process: chro…	--	Copper transport protein CCH OS=Arabidopsis thaliana GN=CCH PE=1 SV=1	PREDICTED: uncharacterized protein LOC101266884 [Solanum lycopersicum]
CA10g12610	193763828	193764694	[R]	General function prediction only	FOG: TPR repeat	Biological Process: protein targeting to mitochondrion (GO:0006626);; Cellular Component: chloroplast thylakoid membrane (GO:0009535);; Cellular Component: chloroplast thylakoid lumen (GO:0009543);; Cellular Component: chloroplast envelope (GO:0009941);;	--	TPR repeat-containing protein MJ0941 OS=Methanocaldococcus jannaschii (strain ATCC 43067 / DSM 2661 / JAL-1 / JCM 10045 / NBRC 100440) GN=MJ0941 PE=4 SV=3	PREDICTED: uncharacterized protein LOC101245980 [Solanum lycopersicum]
CA10g12620	193875194	193875358	[C]	Energy production and conversion	Heme/copper-type cytochrome/quinol oxidases, subunit 2	Molecular Function: cytochrome-c oxidase activity (GO:0004129);; Molecular Function: iron ion binding (GO:0005506);; Molecular Function: copper ion binding (GO:0005507);; Molecular Function: protein binding (GO:0005515);; Cellular Component: mitochondrial inner membrane (GO:0005743);; Cellular Component: mitochondrial respiratory chain complex IV (GO:0005751);; Biological Process: oxidative phosp…	K02261|6e-19|rcu:RCOM_2040580|cytochrome C oxidase, subunit II, putative (EC:1.9.3.1)	Cytochrome c oxidase subunit 2 OS=Arabidopsis thaliana GN=COX2 PE=1 SV=2	cytochrome c oxidase subunit II [Solanum tuberosum]
CA10g12630	193984806	193985327	--	--		Molecular Function: binding (GO:0005488);;	--	--	PREDICTED: uncharacterized protein LOC101249424 [Solanum lycopersicum]
CA10g12640	194040338	194041813	[GC]	--	Glycosyl transferases, related to UDP-glucuronosyltransferase	Cellular Component: cytosol (GO:0005829);; Biological Process: amino acid transport (GO:0006865);; Biological Process: metabolic process (GO:0008152);; Biological Process: toxin catabolic process (GO:0009407);; Cellular Component: chloroplast (GO:0009507);; Biological Process: response to ethylene (GO:0009723);; Biological Process: response to UV-B (GO:0010224);; Molecular Function: abscisic acid…	--	UDP-glycosyltransferase 73C3 OS=Arabidopsis thaliana GN=UGT73C3 PE=2 SV=1	PREDICTED: UDP-glycosyltransferase 73C4-like isoform 1 [Solanum lycopersicum]
CA10g12650	194053311	194053472	--	--		Cellular Component: cytosol (GO:0005829);; Biological Process: amino acid transport (GO:0006865);; Biological Process: toxin catabolic process (GO:0009407);; Cellular Component: chloroplast (GO:0009507);; Biological Process: response to ethylene (GO:0009723);; Biological Process: response to UV-B (GO:0010224);; Molecular Function: abscisic acid glucosyltransferase activity (GO:0010294);; Biologic…	--	UDP-glycosyltransferase 73C5 OS=Arabidopsis thaliana GN=UGT73C5 PE=2 SV=1	PREDICTED: UDP-glycosyltransferase 73C3-like [Solanum lycopersicum]
CA10g12660	194150711	194152581	[H]	Coenzyme transport and metabolism	Dinucleotide-utilizing enzymes involved in molybdopterin and thiamine biosynthesis family 2	Molecular Function: nucleotide binding (GO:0000166);; Molecular Function: binding (GO:0005488);; Cellular Component: cytoplasm (GO:0005737);; Biological Process: tRNA modification (GO:0006400);; Molecular Function: Mo-molybdopterin cofactor sulfurase activity (GO:0008265);; Molecular Function: transferase activity (GO:0016740);; Molecular Function: sulfurtransferase activity (GO:0016783);; Biolog…	K11996|1e-67|pop:POPTR_798115|hypothetical protein	Adenylyltransferase and sulfurtransferase MOCS3 OS=Arabidopsis thaliana GN=MOCS3 PE=2 SV=1	PREDICTED: adenylyltransferase and sulfurtransferase MOCS3-like [Solanum lycopersicum]
CA10g12670	194200327	194203603	[G]	Carbohydrate transport and metabolism	Enolase	Cellular Component: phosphopyruvate hydratase complex (GO:0000015);; Biological Process: negative regulation of transcription from RNA polymerase II promoter (GO:0000122);; Molecular Function: DNA binding (GO:0003677);; Molecular Function: sequence-specific DNA binding transcription factor activity (GO:0003700);; Molecular Function: transcription corepressor activity (GO:0003714);; Molecular Func…	K01689|1e-137|ath:AT2G36530|LOS2	Enolase OS=Solanum lycopersicum GN=PGH1 PE=2 SV=1	PREDICTED: enolase-like [Solanum lycopersicum]
CA10g12680	194264949	194269798	--	--		Cellular Component: nucleus (GO:0005634);; Cellular Component: nucleolus (GO:0005730);; Biological Process: transcription, DNA-templated (GO:0006351);; Biological Process: nucleotide biosynthetic process (GO:0009165);; Biological Process: DNA mediated transformation (GO:0009294);; Biological Process: polarity specification of adaxial/abaxial axis (GO:0009944);; Biological Process: seed dormancy p…	--	Histone deacetylase HDT1 OS=Solanum chacoense GN=HDT1 PE=2 SV=1	type 2 histone deacetylase c [Nicotiana tabacum]
CA10g12690	194358441	194374179	[RTKL]	--	Serine/threonine protein kinase	Biological Process: DNA damage checkpoint (GO:0000077);; Biological Process: MAPK cascade (GO:0000165);; Molecular Function: magnesium ion binding (GO:0000287);; Biological Process: defense response to oomycetes (GO:0002229);; Molecular Function: protein serine/threonine kinase activity (GO:0004674);; Molecular Function: MAP kinase kinase kinase activity (GO:0004709);; Molecular Function: protein…	K14510|0.0|rcu:RCOM_0382890|map3k delta-1 protein kinase, putative (EC:2.7.11.25)	Serine/threonine-protein kinase CTR1 OS=Arabidopsis thaliana GN=CTR1 PE=1 SV=1	CTR1-like protein kinase [Solanum lycopersicum]
CA10g12700	194375727	194375888	--	--		Molecular Function: nucleic acid binding (GO:0003676);; Biological Process: metabolic process (GO:0008152);; Molecular Function: transferase activity (GO:0016740);;	--	--	Putative reverse transcriptase, identical [Solanum demissum]
CA10g12710	194493711	194494820	[R]	General function prediction only	FOG: WD40 repeat	Cellular Component: nucleus (GO:0005634);; Biological Process: nucleocytoplasmic transport (GO:0006913);; Biological Process: megagametogenesis (GO:0009561);; Biological Process: macromolecule localization (GO:0033036);; Biological Process: organic substance transport (GO:0071702);;	--	Nucleolar protein 10 OS=Danio rerio GN=nol10 PE=2 SV=1	PREDICTED: nucleolar protein 10-like [Solanum lycopersicum]
CA10g12720	194504086	194505321	--	--		Cellular Component: ESCRT I complex (GO:0000813);; Cellular Component: nucleus (GO:0005634);; Cellular Component: early endosome (GO:0005769);; Cellular Component: late endosome (GO:0005770);; Biological Process: transport (GO:0006810);; Biological Process: trichome branching (GO:0010091);; Biological Process: response to chitin (GO:0010200);; Biological Process: viral life cycle (GO:0019058);; M…	K12183|0.0|vvi:100252147|hypothetical protein LOC100252147	Protein ELC OS=Arabidopsis thaliana GN=ELC PE=1 SV=1	PREDICTED: protein ELC-like [Solanum lycopersicum]
CA10g12730	194660943	194662645	[E]	Amino acid transport and metabolism	Amino acid permeases	Biological Process: amino acid transmembrane transport (GO:0003333);; Cellular Component: mitochondrion (GO:0005739);; Cellular Component: membrane (GO:0016020);;	--	Tyrosine-specific transport protein OS=Shigella flexneri GN=tyrP PE=3 SV=1	PREDICTED: tyrosine-specific transport protein 2-like [Solanum lycopersicum]
CA10g12740	194673692	194674138	--	--		--	--	--	PREDICTED: uncharacterized protein LOC101244591 [Solanum lycopersicum]
CA10g12750	194675661	194676694	--	--		--	--	Serine/threonine-protein phosphatase 7 long form homolog OS=Arabidopsis thaliana GN=At1g48120 PE=2 SV=1	PREDICTED: serine/threonine-protein phosphatase 7 long form homolog [Solanum lycopersicum]
CA10g12760	194678514	194683697	--	--		Molecular Function: calmodulin binding (GO:0005516);; Cellular Component: chloroplast (GO:0009507);;	--	--	PREDICTED: uncharacterized protein LOC101259598 [Solanum lycopersicum]
CA10g12770	194768909	194769112	--	--		Molecular Function: nuclease activity (GO:0004518);;	--	--	PREDICTED: uncharacterized protein LOC101254124 [Solanum lycopersicum]
CA10g12780	194780930	194781448	--	--		--	--	--	PREDICTED: uncharacterized protein LOC101513325 [Cicer arietinum]
CA10g12790	194781810	194782181	--	--		--	--	--	hypothetical protein VITISV_011880 [Vitis vinifera]
CA10g12800	194783349	194787142	--	--		Molecular Function: binding (GO:0005488);;	--	Putative late blight resistance protein homolog R1B-16 OS=Solanum demissum GN=R1B-16 PE=3 SV=1	PREDICTED: putative late blight resistance protein homolog R1B-16-like [Solanum lycopersicum]
CA10g12810	194789125	194791433	--	--		Molecular Function: phosphorelay response regulator activity (GO:0000156);; Molecular Function: sequence-specific DNA binding transcription factor activity (GO:0003700);; Molecular Function: binding (GO:0005488);; Molecular Function: protein binding (GO:0005515);; Cellular Component: cell wall (GO:0005618);; Cellular Component: nucleus (GO:0005634);; Biological Process: circadian rhythm (GO:00076…	--	Myb family transcription factor APL OS=Arabidopsis thaliana GN=APL PE=2 SV=2	PREDICTED: uncharacterized protein LOC101256236 [Solanum lycopersicum]
CA10g12820	194869411	194892053	[I]	Lipid transport and metabolism	Enoyl-CoA hydratase/carnithine racemase	Biological Process: mitotic G2 phase (GO:0000085);; Molecular Function: 3-hydroxyisobutyryl-CoA hydrolase activity (GO:0003860);; Molecular Function: enoyl-CoA hydratase activity (GO:0004300);; Cellular Component: mitochondrion (GO:0005739);; Biological Process: valine catabolic process (GO:0006574);; Biological Process: fatty acid beta-oxidation (GO:0006635);; Biological Process: pyrimidine ribo…	K05605|1e-156|vvi:100257773|hypothetical protein LOC100257773	3-hydroxyisobutyryl-CoA hydrolase-like protein 2, mitochondrial OS=Arabidopsis thaliana GN=At4g31810 PE=2 SV=1	PREDICTED: 3-hydroxyisobutyryl-CoA hydrolase-like protein 2, mitochondrial-like [Solanum lycopersicum]
CA10g12830	194973142	194973972	[O]	Posttranslational modification, protein turnover, chaperones	Subtilisin-like serine proteases	Molecular Function: serine-type endopeptidase activity (GO:0004252);; Molecular Function: binding (GO:0005488);; Biological Process: metabolic process (GO:0008152);; Molecular Function: serine-type peptidase activity (GO:0008236);; Cellular Component: plant-type cell wall (GO:0009505);; Cellular Component: external side of plasma membrane (GO:0009897);; Biological Process: stomatal complex morpho…	--	Subtilisin-like protease SDD1 OS=Arabidopsis thaliana GN=SDD1 PE=2 SV=1	PREDICTED: subtilisin-like protease-like [Solanum lycopersicum]
CA10g12840	194974062	194974736	[O]	Posttranslational modification, protein turnover, chaperones	Subtilisin-like serine proteases	Molecular Function: serine-type endopeptidase activity (GO:0004252);; Biological Process: metabolic process (GO:0008152);; Molecular Function: peptidase activity (GO:0008233);; Cellular Component: plant-type cell wall (GO:0009505);; Cellular Component: external side of plasma membrane (GO:0009897);; Biological Process: stomatal complex morphogenesis (GO:0010103);; Biological Process: regulation o…	--	Subtilisin-like protease OS=Arabidopsis thaliana GN=ARA12 PE=1 SV=1	PREDICTED: subtilisin-like protease-like [Solanum lycopersicum]
CA10g12850	194974908	194975216	--	--		Biological Process: metabolic process (GO:0008152);; Molecular Function: peptidase activity (GO:0008233);;	--	--	PREDICTED: subtilisin-like protease-like [Solanum lycopersicum]
CA10g12860	195134674	195135042	--	--		Cellular Component: mitochondrion (GO:0005739);; Molecular Function: hydrolase activity (GO:0016787);; Molecular Function: metal ion binding (GO:0046872);;	--	Retrovirus-related Pol polyprotein from transposon TNT 1-94 OS=Nicotiana tabacum PE=2 SV=1	PREDICTED: uncharacterized protein LOC101263787 [Solanum lycopersicum]
CA10g12870	195143332	195145527	[O]	Posttranslational modification, protein turnover, chaperones	Subtilisin-like serine proteases	Molecular Function: serine-type endopeptidase activity (GO:0004252);; Biological Process: metabolic process (GO:0008152);; Molecular Function: peptidase activity (GO:0008233);; Cellular Component: plant-type cell wall (GO:0009505);; Cellular Component: external side of plasma membrane (GO:0009897);; Biological Process: stomatal complex morphogenesis (GO:0010103);; Biological Process: regulation o…	--	Subtilisin-like protease OS=Arabidopsis thaliana GN=ARA12 PE=1 SV=1	PREDICTED: subtilisin-like protease-like [Solanum lycopersicum]
CA10g12880	195155567	195156975	--	--		Molecular Function: serine-type endopeptidase activity (GO:0004252);; Biological Process: metabolic process (GO:0008152);; Molecular Function: peptidase activity (GO:0008233);; Cellular Component: plant-type cell wall (GO:0009505);; Cellular Component: apoplast (GO:0048046);; Biological Process: mucilage metabolic process involved in seed coat development (GO:0048359);; Biological Process: regula…	--	Xylem serine proteinase 1 OS=Arabidopsis thaliana GN=XSP1 PE=2 SV=1	PREDICTED: subtilisin-like protease-like [Solanum lycopersicum]
CA10g12890	195250338	195253243	[Q]	Secondary metabolites biosynthesis, transport and catabolism	Cytochrome P450	Molecular Function: iron ion binding (GO:0005506);; Molecular Function: electron carrier activity (GO:0009055);; Biological Process: response to UV (GO:0009411);; Biological Process: response to auxin (GO:0009733);; Cellular Component: membrane (GO:0016020);; Biological Process: monoterpenoid biosynthetic process (GO:0016099);; Molecular Function: flavonoid 3'-monooxygenase activity (GO:0016711);…	--	Cytochrome P450 76A2 OS=Solanum melongena GN=CYP76A2 PE=2 SV=1	PREDICTED: cytochrome P450 76A2-like [Solanum lycopersicum]
CA10g12900	195325030	195325377	--	--		--	--	Uncharacterized protein At4g14450, chloroplastic OS=Arabidopsis thaliana GN=At4g14450 PE=2 SV=1	PREDICTED: uncharacterized protein At4g14450, chloroplastic-like [Solanum lycopersicum]
CA10g12910	195439328	195445811	--	--		Cellular Component: nucleus (GO:0005634);; Molecular Function: carbohydrate binding (GO:0030246);;	--	F-box protein PP2-A15 OS=Arabidopsis thaliana GN=PP2A15 PE=2 SV=1	PREDICTED: F-box protein PP2-A15-like [Solanum lycopersicum]
CA10g12920	195698098	195698795	--	--		Molecular Function: DNA binding (GO:0003677);; Molecular Function: DNA (cytosine-5-)-methyltransferase activity (GO:0003886);; Biological Process: C-5 methylation of cytosine (GO:0090116);;	--	DNA (cytosine-5)-methyltransferase DRM1 OS=Arabidopsis thaliana GN=DRM1 PE=4 SV=2	PREDICTED: DNA (cytosine-5)-methyltransferase DRM2-like, partial [Solanum lycopersicum]
CA10g12930	195702689	195702988	--	--		Molecular Function: nucleic acid binding (GO:0003676);; Molecular Function: RNA-DNA hybrid ribonuclease activity (GO:0004523);;	--	--	hypothetical protein SDM1_47t00008 [Solanum demissum]
CA10g12940	195711400	195712725	[RTKL]	--	Serine/threonine protein kinase	Biological Process: mRNA splicing, via spliceosome (GO:0000398);; Biological Process: nuclear-transcribed mRNA catabolic process (GO:0000956);; Molecular Function: RNA binding (GO:0003723);; Molecular Function: calmodulin-dependent protein kinase activity (GO:0004683);; Molecular Function: calmodulin binding (GO:0005516);; Molecular Function: ATP binding (GO:0005524);; Cellular Component: vacuole…	--	CBL-interacting serine/threonine-protein kinase 14 OS=Arabidopsis thaliana GN=CIPK14 PE=1 SV=1	CBL-interacting protein kinase 14 [Solanum lycopersicum]
CA10g12950	195782127	195782300	--	--		Molecular Function: inositol hexakisphosphate binding (GO:0000822);; Biological Process: auxin-activated signaling pathway (GO:0009734);;	--	Transport inhibitor response 1-like protein Os04g0395600 OS=Oryza sativa subsp. japonica GN=Os04g0395600 PE=2 SV=1	PREDICTED: protein TRANSPORT INHIBITOR RESPONSE 1-like [Solanum lycopersicum]
CA10g12960	195888291	195890420	--	--		--	--	Protein LURP-one-related 15 OS=Arabidopsis thaliana GN=At5g01750 PE=1 SV=1	PREDICTED: protein LURP-one-related 15-like [Solanum lycopersicum]
CA10g12970	196008730	196010466	--	--		Biological Process: nuclear-transcribed mRNA catabolic process (GO:0000956);; Cellular Component: nucleus (GO:0005634);; Cellular Component: plastid (GO:0009536);; Biological Process: embryo development ending in seed dormancy (GO:0009793);; Biological Process: protein maturation (GO:0051604);;	--	Cactin OS=Danio rerio GN=cactin PE=2 SV=1	PREDICTED: cactin-like [Solanum lycopersicum]
CA10g12980	196034364	196035985	--	--		--	--	Protein LURP-one-related 15 OS=Arabidopsis thaliana GN=At5g01750 PE=1 SV=1	PREDICTED: protein LURP-one-related 15-like [Solanum lycopersicum]
CA10g12990	196119959	196120345	--	--		--	--	Serine/threonine-protein phosphatase 7 long form homolog OS=Arabidopsis thaliana GN=At1g48120 PE=2 SV=1	PREDICTED: serine/threonine-protein phosphatase 7 long form homolog [Solanum lycopersicum]
CA10g13000	196194275	196209529	[M]	Cell wall/membrane/envelope biogenesis	D-alanine-D-alanine ligase and related ATP-grasp enzymes	Molecular Function: ATP binding (GO:0005524);; Cellular Component: cell wall (GO:0005618);; Molecular Function: D-alanine-D-alanine ligase activity (GO:0008716);; Biological Process: peptidoglycan biosynthetic process (GO:0009252);; Cellular Component: chloroplast (GO:0009507);; Molecular Function: metal ion binding (GO:0046872);;	--	D-alanine--D-alanine ligase OS=Borrelia afzelii (strain PKo) GN=ddl PE=3 SV=1	PREDICTED: uncharacterized protein LOC101268046 [Solanum lycopersicum]
CA10g13010	196298696	196299883	--	--		--	--	Putative late blight resistance protein homolog R1B-16 OS=Solanum demissum GN=R1B-16 PE=3 SV=1	disease resistance protein BS2 [Capsicum chacoense]
CA10g13020	196299913	196300647	--	--		Biological Process: defense response (GO:0006952);; Molecular Function: ADP binding (GO:0043531);;	--	Putative late blight resistance protein homolog R1A-6 OS=Solanum demissum GN=R1A-6 PE=3 SV=2	PREDICTED: putative late blight resistance protein homolog R1B-13-like [Solanum lycopersicum]
CA10g13030	196300698	196301165	--	--		Biological Process: defense response (GO:0006952);; Molecular Function: ADP binding (GO:0043531);;	--	Probable disease resistance protein At1g59620 OS=Arabidopsis thaliana GN=At1g59620 PE=2 SV=3	disease resistance protein BS2 [Capsicum chacoense]
CA10g13040	196399894	196403487	[T]	Signal transduction mechanisms	Serine/threonine protein phosphatase	Molecular Function: phosphoprotein phosphatase activity (GO:0004721);;	--	Probable protein phosphatase 2C 33 OS=Arabidopsis thaliana GN=PPC6-1 PE=1 SV=1	PREDICTED: probable protein phosphatase 2C 65-like [Solanum lycopersicum]
CA10g13050	196469570	196470403	[IQR]	--	Dehydrogenases with different specificities (related to short-chain alcohol dehydrogenases)	Molecular Function: nucleotide binding (GO:0000166);; Molecular Function: 3-oxoacyl-[acyl-carrier-protein] reductase (NADPH) activity (GO:0004316);; Biological Process: oxidation-reduction process (GO:0055114);;	--	Short-chain dehydrogenase reductase 2a OS=Arabidopsis thaliana GN=SDR2a PE=3 SV=1	PREDICTED: short-chain dehydrogenase reductase 2a-like [Solanum lycopersicum]
CA10g13060	196479823	196480130	--	--		--	--	--	hypothetical protein PRUPE_ppa021209mg, partial [Prunus persica]
CA10g13070	196480713	196489412	[M]	Cell wall/membrane/envelope biogenesis	D-alanine-D-alanine ligase and related ATP-grasp enzymes	Molecular Function: ATP binding (GO:0005524);; Cellular Component: cell wall (GO:0005618);; Molecular Function: D-alanine-D-alanine ligase activity (GO:0008716);; Biological Process: peptidoglycan biosynthetic process (GO:0009252);; Cellular Component: chloroplast (GO:0009507);; Molecular Function: metal ion binding (GO:0046872);;	--	D-alanine--D-alanine ligase OS=Clostridium acetobutylicum (strain ATCC 824 / DSM 792 / JCM 1419 / LMG 5710 / VKM B-1787) GN=ddl PE=3 SV=1	PREDICTED: uncharacterized protein LOC101268046 [Solanum lycopersicum]
CA10g13080	196490451	196494659	[M]	Cell wall/membrane/envelope biogenesis	D-alanine-D-alanine ligase and related ATP-grasp enzymes	Molecular Function: D-alanine-D-alanine ligase activity (GO:0008716);; Cellular Component: chloroplast (GO:0009507);; Molecular Function: ion binding (GO:0043167);;	--	D-alanine--D-alanine ligase OS=Bacillus halodurans (strain ATCC BAA-125 / DSM 18197 / FERM 7344 / JCM 9153 / C-125) GN=ddl PE=3 SV=1	PREDICTED: uncharacterized protein LOC101268046 [Solanum lycopersicum]
CA10g13090	196568509	196570028	--	--		Biological Process: floral whorl development (GO:0048438);; Biological Process: floral organ formation (GO:0048449);; Biological Process: phyllome development (GO:0048827);;	--	B2 protein OS=Daucus carota PE=2 SV=1	unnamed protein product [Vitis vinifera]
CA10g13100	196571860	196573439	--	--		Cellular Component: peroxisome (GO:0005777);; Biological Process: tryptophan catabolic process (GO:0006569);; Biological Process: inflammatory response (GO:0006954);; Cellular Component: chloroplast (GO:0009507);; Biological Process: indoleacetic acid biosynthetic process (GO:0009684);; Biological Process: response to other organism (GO:0051707);;	--	Macrophage migration inhibitory factor homolog OS=Trichuris trichiura PE=1 SV=2	PREDICTED: macrophage migration inhibitory factor homolog [Solanum lycopersicum]
CA10g13110	196576046	196576720	--	--		Molecular Function: RNA binding (GO:0003723);; Biological Process: mRNA processing (GO:0006397);; Biological Process: tRNA processing (GO:0008033);; Biological Process: RNA splicing (GO:0008380);; Cellular Component: chloroplast (GO:0009507);;	--	Maturase K OS=Nicotiana plumbaginifolia GN=matK PE=3 SV=1	maturase K [Capsicum chacoense]
CA10g13120	196578125	196578385	[K]	Transcription	DNA-directed RNA polymerase, beta' subunit/160 kD subunit	Molecular Function: DNA binding (GO:0003677);; Molecular Function: DNA-directed RNA polymerase activity (GO:0003899);; Cellular Component: mitochondrion (GO:0005739);; Biological Process: transcription, DNA-templated (GO:0006351);; Cellular Component: chloroplast (GO:0009507);;	K03046|4e-45|ath:ArthCp012|rpoC2	DNA-directed RNA polymerase subunit beta&apos;&apos; OS=Lotus japonicus GN=rpoC2 PE=3 SV=1	RNA polymerase beta subunit, partial [Fragaria moschata]
CA10g13130	196579228	196579845	[K]	Transcription	DNA-directed RNA polymerase, beta' subunit/160 kD subunit	Molecular Function: DNA binding (GO:0003677);; Molecular Function: DNA-directed RNA polymerase activity (GO:0003899);; Biological Process: transcription, DNA-templated (GO:0006351);; Cellular Component: chloroplast (GO:0009507);;	K03046|3e-94|ath:ArthCp013|rpoC1	DNA-directed RNA polymerase subunit beta&apos; OS=Solanum lycopersicum GN=rpoC1 PE=3 SV=2	rpoC-like ORF 548
CA10g13140	196580010	196580240	[K]	Transcription	DNA-directed RNA polymerase, beta subunit/140 kD subunit	Molecular Function: DNA binding (GO:0003677);; Molecular Function: DNA-directed RNA polymerase activity (GO:0003899);; Cellular Component: mitochondrion (GO:0005739);; Biological Process: transcription, DNA-templated (GO:0006351);; Cellular Component: chloroplast (GO:0009507);; Molecular Function: ribonucleoside binding (GO:0032549);;	K03043|2e-42|pop:Poptr_cp012|rpoB	DNA-directed RNA polymerase subunit beta OS=Nicotiana tabacum GN=rpoB PE=3 SV=1	PREDICTED: DNA-directed RNA polymerase subunit beta-like, partial [Cucumis sativus]
CA10g13150	196691765	196698305	[V]	Defense mechanisms	Na+-driven multidrug efflux pump	Cellular Component: plasma membrane (GO:0005886);; Biological Process: drug transmembrane transport (GO:0006855);; Molecular Function: drug transmembrane transporter activity (GO:0015238);; Molecular Function: antiporter activity (GO:0015297);;	--	MATE efflux family protein 2, chloroplastic OS=Arabidopsis thaliana GN=DTX44 PE=2 SV=1	PREDICTED: MATE efflux family protein 2, chloroplastic-like [Solanum lycopersicum]
CA10g13160	196768507	196773008	--	--		--	--	--	PREDICTED: uncharacterized protein LOC101257124 [Solanum lycopersicum]
CA10g13170	196809535	196810964	--	--		--	--	--	PREDICTED: uncharacterized protein LOC101266593 [Solanum lycopersicum]
